# Supplementary material for: Gut microbial culturomics identifies autism-associated Shigella and reveals species-level remodeling during fecal microbiota transplantation
Source: Microbiol Spectr. 2026 Jun 4;14(7):e00797-26. doi: 10.1128/spectrum.00797-26 (PMC13339971; doi:10.1128/spectrum.00797-26)
Supplement: Supplemental Tables — Tables S1 to S8. [file spectrum.00797-26-s0002.xlsx]

## Sheet: S1
Table S1 Pretreatments Used for Isolation and Cultivation of Gut Microbes
Methods	Culture medium	supplement	Type	Gaseous environment	Temprature
1	BHI (Brain Heart Infusion Agar)	L-Cysteine, Taurocholic acid sodium salt, Agar Powder, Resazurin sodium salt	Solid	Anaerobic	37°C
2	FAB (Fastidious Anaerobe Broth)	L-Cysteine, Taurocholic acid sodium salt, Agar Powder, Resazurin sodium salt	Solid	Anaerobic	37°C
3	MRS (de Man, Rogosa and Sharpe Agar)	L-Cysteine, Taurocholic acid sodium salt, Agar Powder, Resazurin sodium salt	Solid	Anaerobic	37°C
4	PYG (Peptone-Yeast Extract-Glucose Broth)	L-Cysteine, Taurocholic acid sodium salt, Clarified Rumen Fluid, Sterile Defidrinated Sheep Blood, Agar Powder, Resazurin sodium salt	Solid	Anaerobic	37°C
5	YCFA (Yeast Extract-Casein Hydrolysate-Fatty Acids Agar)	L-Cysteine, Taurocholic acid sodium salt, Clarified Rumen Fluid, Sterile Defidrinated Sheep Blood, Agar Powder, Resazurin sodium salt	Solid	Anaerobic	37°C
6	GAM (Gifu Anaerobic Medium)	L-Cysteine, Sterile Defidrinated Sheep Blood, Agar Powder, Vitamin K1, Hemin, Resazurin sodium salt	Solid	Anaerobic	37°C
7	BHI (Brain Heart Infusion Broth)	L-Cysteine, Taurocholic acid sodium salt, Resazurin sodium salt	Liquid	Anaerobic	37°C
8	FAB (Fastidious Anaerobe Broth)	L-Cysteine, Taurocholic acid sodium salt, Resazurin sodium salt	Liquid	Anaerobic	37°C
9	MRS (de Man, Rogosa and Sharpe Broth)	L-Cysteine, Taurocholic acid sodium salt, Resazurin sodium salt	Liquid	Anaerobic	37°C
10	PYG (Peptone-Yeast Extract-Glucose Broth)	L-Cysteine, Taurocholic acid sodium salt, Clarified Rumen Fluid, Resazurin sodium salt	Liquid	Anaerobic	37°C
11	YCFA (Yeast Extract-Casein Hydrolysate-Fatty Acids Broth)	L-Cysteine, Taurocholic acid sodium salt, Clarified Rumen Fluid, Resazurin sodium salt	Liquid	Anaerobic	37°C
12	GAM (Gifu Anaerobic Medium)	L-Cysteine, Vitamin K1, Hemin, Resazurin sodium salt	Liquid	Anaerobic	37°C

## Sheet: S2
Table S2 Strain Information in 41 ASD children
Num	Species names	Similarity	rank	Kingdom	Phylum	Class	Order	Family	Genus
ASD0001	Klebsiella pneumoniae	100	species	Bacteria	Proteobacteria	Gammaproteobacteria	Enterobacteriales	Enterobacteriaceae	Klebsiella
ASD0002	Escherichia fergusonii ATCC 35469	99.459	strain	Bacteria	Proteobacteria	Gammaproteobacteria	Enterobacteriales	Enterobacteriaceae	Escherichia
ASD0003	Escherichia fergusonii ATCC 35469	100	species	Bacteria	Proteobacteria	Gammaproteobacteria	Enterobacteriales	Enterobacteriaceae	Escherichia
ASD0004	Enterococcus durans	100	species	Bacteria	Firmicutes	Bacilli	Lactobacillales	Enterococcaceae	Enterococcus
ASD0005	Escherichia fergusonii ATCC 35469	100	species	Bacteria	Proteobacteria	Gammaproteobacteria	Enterobacteriales	Enterobacteriaceae	Escherichia
ASD0006	Shigella dysenteriae	100	species	Bacteria	Proteobacteria	Gammaproteobacteria	Enterobacteriales	Enterobacteriaceae	Shigella
ASD0007	Escherichia fergusonii ATCC 35469	100	species	Bacteria	Proteobacteria	Gammaproteobacteria	Enterobacteriales	Enterobacteriaceae	Escherichia
ASD0008	Shigella boydii	99.248	species	Bacteria	Proteobacteria	Gammaproteobacteria	Enterobacteriales	Enterobacteriaceae	Shigella
ASD0009	Shigella flexneri	99.475	strain	Bacteria	Proteobacteria	Gammaproteobacteria	Enterobacteriales	Enterobacteriaceae	Shigella
ASD0010	Shigella flexneri	100	species	Bacteria	Proteobacteria	Gammaproteobacteria	Enterobacteriales	Enterobacteriaceae	Shigella
ASD0011	Shigella flexneri	99.461	strain	Bacteria	Proteobacteria	Gammaproteobacteria	Enterobacteriales	Enterobacteriaceae	Shigella
ASD0012	Shigella flexneri	100	species	Bacteria	Proteobacteria	Gammaproteobacteria	Enterobacteriales	Enterobacteriaceae	Shigella
ASD0013	Enterococcus faecium	99.074	species	Bacteria	Firmicutes	Bacilli	Lactobacillales	Enterococcaceae	Enterococcus
ASD0014	Shigella dysenteriae	100	species	Bacteria	Proteobacteria	Gammaproteobacteria	Enterobacteriales	Enterobacteriaceae	Shigella
ASD0015	Atlantibacter hermannii	100	species	Bacteria	Proteobacteria	Gammaproteobacteria	Enterobacterales	Enterobacteriaceae	Atlantibacter
ASD0016	Escherichia fergusonii ATCC 35469	100	species	Bacteria	Proteobacteria	Gammaproteobacteria	Enterobacteriales	Enterobacteriaceae	Escherichia
ASD0017	Atlantibacter hermannii	100	species	Bacteria	Proteobacteria	Gammaproteobacteria	Enterobacterales	Enterobacteriaceae	Atlantibacter
ASD0018	Shigella dysenteriae	100	species	Bacteria	Proteobacteria	Gammaproteobacteria	Enterobacteriales	Enterobacteriaceae	Shigella
ASD0019	Escherichia fergusonii ATCC 35469	100	species	Bacteria	Proteobacteria	Gammaproteobacteria	Enterobacteriales	Enterobacteriaceae	Escherichia
ASD0020	Escherichia marmotae	100	species	Bacteria	Proteobacteria	Gammaproteobacteria	Enterobacteriales	Enterobacteriaceae	Escherichia
ASD0021	Escherichia fergusonii ATCC 35469	99.525	strain	Bacteria	Proteobacteria	Gammaproteobacteria	Enterobacteriales	Enterobacteriaceae	Escherichia
ASD0022	Klebsiella pneumoniae	99.346	subspecies	Bacteria	Proteobacteria	Gammaproteobacteria	Enterobacteriales	Enterobacteriaceae	Klebsiella
ASD0023	Klebsiella pneumoniae	99.533	species	Bacteria	Proteobacteria	Gammaproteobacteria	Enterobacteriales	Enterobacteriaceae	Klebsiella
ASD0024	Atlantibacter hermannii	100	species	Bacteria	Proteobacteria	Gammaproteobacteria	Enterobacterales	Enterobacteriaceae	Atlantibacter
ASD0025	Shigella boydii	99.474	species	Bacteria	Proteobacteria	Gammaproteobacteria	Enterobacteriales	Enterobacteriaceae	Shigella
ASD0026	Klebsiella pneumoniae subsp. rhinoscleromatis	100	species	Bacteria	Proteobacteria	Gammaproteobacteria	Enterobacteriales	Enterobacteriaceae	Klebsiella
ASD0027	Shigella boydii	99.471	species	Bacteria	Proteobacteria	Gammaproteobacteria	Enterobacteriales	Enterobacteriaceae	Shigella
ASD0028	Shigella flexneri	100	species	Bacteria	Proteobacteria	Gammaproteobacteria	Enterobacteriales	Enterobacteriaceae	Shigella
ASD0029	Escherichia fergusonii ATCC 35469	100	species	Bacteria	Proteobacteria	Gammaproteobacteria	Enterobacteriales	Enterobacteriaceae	Escherichia
ASD0030	Shigella boydii	100	species	Bacteria	Proteobacteria	Gammaproteobacteria	Enterobacteriales	Enterobacteriaceae	Shigella
ASD0031	Escherichia fergusonii ATCC 35469	100	species	Bacteria	Proteobacteria	Gammaproteobacteria	Enterobacteriales	Enterobacteriaceae	Escherichia
ASD0032	Coprobacillus cateniformis JCM 10604	99.217	strain	Bacteria	Firmicutes	Erysipelotrichi	Erysipelotrichales	Erysipelotrichaceae	Coprobacillus
ASD0033	Clostridium disporicum	100	species	Bacteria	Firmicutes	Clostridia	Clostridiales	Clostridiaceae	Clostridium
ASD0034	Shigella flexneri	99.716	species	Bacteria	Proteobacteria	Gammaproteobacteria	Enterobacteriales	Enterobacteriaceae	Shigella
ASD0035	Enterococcus faecium	100	species	Bacteria	Firmicutes	Bacilli	Lactobacillales	Enterococcaceae	Enterococcus
ASD0036	Hungatella effluvii	99.446	species	Bacteria	Firmicutes	Clostridia	Lachnospirales	Lachnospiraceae	Hungatella
ASD0037	Shigella flexneri	99.723	species	Bacteria	Proteobacteria	Gammaproteobacteria	Enterobacteriales	Enterobacteriaceae	Shigella
ASD0038	Ligilactobacillus salivarius	100	species	Bacteria	Firmicutes	Bacilli	Lactobacillales	Lactobacillaceae	Ligilactobacillus
ASD0039	Streptococcus mutans	100	species	Bacteria	Firmicutes	Bacilli	Lactobacillales	Streptococcaceae	Streptococcus
ASD0040	Shigella flexneri	99.738	species	Bacteria	Proteobacteria	Gammaproteobacteria	Enterobacteriales	Enterobacteriaceae	Shigella
ASD0041	Enterococcus faecium	100	species	Bacteria	Firmicutes	Bacilli	Lactobacillales	Enterococcaceae	Enterococcus
ASD0042	Hungatella effluvii	99.505	species	Bacteria	Firmicutes	Clostridia	Lachnospirales	Lachnospiraceae	Hungatella
ASD0043	Coprococcus comes ATCC 27758	99.464	strain	Bacteria	Firmicutes	Clostridia	Clostridiales	Lachnospiraceae	Coprococcus
ASD0044	Hungatella hathewayi	99.191	species	Bacteria	Firmicutes	Clostridia	Lachnospirales	Lachnospiraceae	Hungatella
ASD0045	Coprococcus comes ATCC 27758	99.433	strain	Bacteria	Firmicutes	Clostridia	Clostridiales	Lachnospiraceae	Coprococcus
ASD0046	Enterococcus faecium	100	species	Bacteria	Firmicutes	Bacilli	Lactobacillales	Enterococcaceae	Enterococcus
ASD0047	Ligilactobacillus salivarius	100	species	Bacteria	Firmicutes	Bacilli	Lactobacillales	Lactobacillaceae	Ligilactobacillus
ASD0048	Enterococcus faecium	100	species	Bacteria	Firmicutes	Bacilli	Lactobacillales	Enterococcaceae	Enterococcus
ASD0049	Eggerthella lenta	100	species	Bacteria	Actinobacteria	Coriobacteriia	Coriobacteriales	Coriobacteriaceae	Eggerthella
ASD0050	Streptococcus oralis subsp. tigurinus AZ_3a	99.769	strain	Bacteria	Firmicutes	Bacilli	Lactobacillales	Streptococcaceae	Streptococcus
ASD0051	Coprobacillus cateniformis JCM 10604	98.768	strain	Bacteria	Firmicutes	Erysipelotrichi	Erysipelotrichales	Erysipelotrichaceae	Coprobacillus
ASD0052	Parabacteroides distasonis ATCC 8503	98.75	strain	Bacteria	Bacteroidota	Bacteroidia	Bacteroidales	Porphyromonadaceae	Parabacteroides
ASD0053	Coprobacillus cateniformis JCM 10604	99.13	strain	Bacteria	Firmicutes	Erysipelotrichi	Erysipelotrichales	Erysipelotrichaceae	Coprobacillus
ASD0054	Enterococcus faecium	100	species	Bacteria	Firmicutes	Bacilli	Lactobacillales	Enterococcaceae	Enterococcus
ASD0055	Bacteroides caccae	99.688	species	Bacteria	Bacteroidota	Bacteroidia	Bacteroidales	Bacteroidaceae	Bacteroides
ASD0056	Shigella flexneri	99.746	species	Bacteria	Proteobacteria	Gammaproteobacteria	Enterobacteriales	Enterobacteriaceae	Shigella
ASD0057	Enterococcus faecium	100	species	Bacteria	Firmicutes	Bacilli	Lactobacillales	Enterococcaceae	Enterococcus
ASD0058	Enterococcus durans	100	species	Bacteria	Firmicutes	Bacilli	Lactobacillales	Enterococcaceae	Enterococcus
ASD0059	Streptococcus oralis subsp. tigurinus AZ_3a	99.717	strain	Bacteria	Firmicutes	Bacilli	Lactobacillales	Streptococcaceae	Streptococcus
ASD0060	Clostridium disporicum	100	species	Bacteria	Firmicutes	Clostridia	Clostridiales	Clostridiaceae	Clostridium
ASD0061	Enterococcus faecium	100	species	Bacteria	Firmicutes	Bacilli	Lactobacillales	Enterococcaceae	Enterococcus
ASD0062	[Clostridium] innocuum	98.744	species	Bacteria	Firmicutes	Clostridia	Clostridiales	Clostridiaceae	Clostridium
ASD0063	Enterococcus faecium	100	species	Bacteria	Firmicutes	Bacilli	Lactobacillales	Enterococcaceae	Enterococcus
ASD0064	Coprobacillus cateniformis JCM 10604	99.206	strain	Bacteria	Firmicutes	Erysipelotrichi	Erysipelotrichales	Erysipelotrichaceae	Coprobacillus
ASD0065	[Clostridium] innocuum	98.667	species	Bacteria	Firmicutes	Clostridia	Clostridiales	Clostridiaceae	Clostridium
ASD0066	Escherichia coli	99.775	species	Bacteria	Proteobacteria	Gammaproteobacteria	Enterobacteriales	Enterobacteriaceae	Escherichia
ASD0067	Hungatella hathewayi	99.248	species	Bacteria	Firmicutes	Clostridia	Lachnospirales	Lachnospiraceae	Hungatella
ASD0068	Hungatella effluvii	99.465	species	Bacteria	Firmicutes	Clostridia	Lachnospirales	Lachnospiraceae	Hungatella
ASD0069	Ligilactobacillus salivarius	100	species	Bacteria	Firmicutes	Bacilli	Lactobacillales	Lactobacillaceae	Ligilactobacillus
ASD0070	Ligilactobacillus salivarius	100	species	Bacteria	Firmicutes	Bacilli	Lactobacillales	Lactobacillaceae	Ligilactobacillus
ASD0071	Shigella flexneri	99.715	species	Bacteria	Proteobacteria	Gammaproteobacteria	Enterobacteriales	Enterobacteriaceae	Shigella
ASD0072	Ligilactobacillus salivarius	100	species	Bacteria	Firmicutes	Bacilli	Lactobacillales	Lactobacillaceae	Ligilactobacillus
ASD0073	Coprococcus comes ATCC 27758	99.491	strain	Bacteria	Firmicutes	Clostridia	Clostridiales	Lachnospiraceae	Coprococcus
ASD0074	Ligilactobacillus salivarius	100	species	Bacteria	Firmicutes	Bacilli	Lactobacillales	Lactobacillaceae	Ligilactobacillus
ASD0075	Escherichia coli	99.769	species	Bacteria	Proteobacteria	Gammaproteobacteria	Enterobacteriales	Enterobacteriaceae	Escherichia
ASD0076	Hungatella hathewayi	99.138	species	Bacteria	Firmicutes	Clostridia	Lachnospirales	Lachnospiraceae	Hungatella
ASD0077	Coprococcus comes ATCC 27758	99.392	strain	Bacteria	Firmicutes	Clostridia	Clostridiales	Lachnospiraceae	Coprococcus
ASD0078	Streptococcus oralis subsp. tigurinus AZ_3a	99.673	strain	Bacteria	Firmicutes	Bacilli	Lactobacillales	Streptococcaceae	Streptococcus
ASD0079	Streptococcus constellatus subsp. pharyngis SK1060 = CCUG 46377	100	species	Bacteria	Firmicutes	Bacilli	Lactobacillales	Streptococcaceae	Streptococcus
ASD0080	Phocaeicola massiliensis	100	species	Bacteria	Bacteroidota	Bacteroidia	Bacteroidales	Bacteroidaceae	Phocaeicola
ASD0081	Enterococcus durans	100	species	Bacteria	Firmicutes	Bacilli	Lactobacillales	Enterococcaceae	Enterococcus
ASD0082	Hungatella hathewayi	99.478	species	Bacteria	Firmicutes	Clostridia	Lachnospirales	Lachnospiraceae	Hungatella
ASD0083	Coprococcus comes ATCC 27758	99.52	strain	Bacteria	Firmicutes	Clostridia	Clostridiales	Lachnospiraceae	Coprococcus
ASD0084	Enterococcus faecium	100	species	Bacteria	Firmicutes	Bacilli	Lactobacillales	Enterococcaceae	Enterococcus
ASD0085	Hungatella hathewayi	99.227	species	Bacteria	Firmicutes	Clostridia	Lachnospirales	Lachnospiraceae	Hungatella
ASD0086	Enterococcus faecium	100	species	Bacteria	Firmicutes	Bacilli	Lactobacillales	Enterococcaceae	Enterococcus
ASD0087	Streptococcus oralis subsp. tigurinus AZ_3a	99.73	strain	Bacteria	Firmicutes	Bacilli	Lactobacillales	Streptococcaceae	Streptococcus
ASD0088	Streptococcus constellatus subsp. pharyngis SK1060 = CCUG 46377	100	species	Bacteria	Firmicutes	Bacilli	Lactobacillales	Streptococcaceae	Streptococcus
ASD0089	Coprococcus comes ATCC 27758	99.471	strain	Bacteria	Firmicutes	Clostridia	Clostridiales	Lachnospiraceae	Coprococcus
ASD0090	Coprococcus comes ATCC 27758	99.575	strain	Bacteria	Firmicutes	Clostridia	Clostridiales	Lachnospiraceae	Coprococcus
ASD0091	Streptococcus constellatus subsp. pharyngis SK1060 = CCUG 46377	100	species	Bacteria	Firmicutes	Bacilli	Lactobacillales	Streptococcaceae	Streptococcus
ASD0092	Coprobacillus cateniformis JCM 10604	98.575	strain	Bacteria	Firmicutes	Erysipelotrichi	Erysipelotrichales	Erysipelotrichaceae	Coprobacillus
ASD0093	Shigella flexneri	99.726	species	Bacteria	Proteobacteria	Gammaproteobacteria	Enterobacteriales	Enterobacteriaceae	Shigella
ASD0094	Enterocloster citroniae	100	species	Bacteria	Firmicutes	Clostridia	Lachnospirales	Lachnospiraceae	Enterocloster
ASD0095	Enterococcus faecium	100	species	Bacteria	Firmicutes	Bacilli	Lactobacillales	Enterococcaceae	Enterococcus
ASD0096	Shigella flexneri	99.73	species	Bacteria	Proteobacteria	Gammaproteobacteria	Enterobacteriales	Enterobacteriaceae	Shigella
ASD0097	Coprobacillus cateniformis JCM 10604	99.231	strain	Bacteria	Firmicutes	Erysipelotrichi	Erysipelotrichales	Erysipelotrichaceae	Coprobacillus
ASD0098	Enterococcus faecium	100	species	Bacteria	Firmicutes	Bacilli	Lactobacillales	Enterococcaceae	Enterococcus
ASD0099	Enterocloster citroniae	100	species	Bacteria	Firmicutes	Clostridia	Lachnospirales	Lachnospiraceae	Enterocloster
ASD0100	Enterococcus faecium	100	species	Bacteria	Firmicutes	Bacilli	Lactobacillales	Enterococcaceae	Enterococcus
ASD0101	Shigella flexneri	99.721	species	Bacteria	Proteobacteria	Gammaproteobacteria	Enterobacteriales	Enterobacteriaceae	Shigella
ASD0102	Coprococcus comes ATCC 27758	99.443	strain	Bacteria	Firmicutes	Clostridia	Clostridiales	Lachnospiraceae	Coprococcus
ASD0103	[Clostridium] innocuum	98.511	species	Bacteria	Firmicutes	Clostridia	Clostridiales	Clostridiaceae	Clostridium
ASD0104	Coprobacillus cateniformis JCM 10604	98.789	strain	Bacteria	Firmicutes	Erysipelotrichi	Erysipelotrichales	Erysipelotrichaceae	Coprobacillus
ASD0105	Enterococcus faecium	100	species	Bacteria	Firmicutes	Bacilli	Lactobacillales	Enterococcaceae	Enterococcus
ASD0106	Shigella flexneri	99.782	species	Bacteria	Proteobacteria	Gammaproteobacteria	Enterobacteriales	Enterobacteriaceae	Shigella
ASD0107	Streptococcus constellatus subsp. pharyngis SK1060 = CCUG 46377	100	species	Bacteria	Firmicutes	Bacilli	Lactobacillales	Streptococcaceae	Streptococcus
ASD0108	Coprobacillus cateniformis JCM 10604	99.359	strain	Bacteria	Firmicutes	Erysipelotrichi	Erysipelotrichales	Erysipelotrichaceae	Coprobacillus
ASD0109	Enterococcus faecium	100	species	Bacteria	Firmicutes	Bacilli	Lactobacillales	Enterococcaceae	Enterococcus
ASD0110	Coprobacillus cateniformis JCM 10604	98.588	strain	Bacteria	Firmicutes	Erysipelotrichi	Erysipelotrichales	Erysipelotrichaceae	Coprobacillus
ASD0111	Enterocloster citroniae	100	species	Bacteria	Firmicutes	Clostridia	Lachnospirales	Lachnospiraceae	Enterocloster
ASD0112	Enterocloster lavalensis	100	species	Bacteria	Firmicutes	Clostridia	Lachnospirales	Lachnospiraceae	Enterocloster
ASD0113	Hungatella effluvii	99.449	species	Bacteria	Firmicutes	Clostridia	Lachnospirales	Lachnospiraceae	Hungatella
ASD0114	Enterococcus durans	100	species	Bacteria	Firmicutes	Bacilli	Lactobacillales	Enterococcaceae	Enterococcus
ASD0115	Hungatella hathewayi	99.198	species	Bacteria	Firmicutes	Clostridia	Lachnospirales	Lachnospiraceae	Hungatella
ASD0116	Enterococcus faecium	100	species	Bacteria	Firmicutes	Bacilli	Lactobacillales	Enterococcaceae	Enterococcus
ASD0117	Enterococcus faecium	100	species	Bacteria	Firmicutes	Bacilli	Lactobacillales	Enterococcaceae	Enterococcus
ASD0118	Bifidobacterium catenulatum	100	species	Bacteria	Actinobacteria	Actinobacteria	Bifidobacteriales	Bifidobacteriaceae	Bifidobacterium
ASD0119	Shigella boydii	99.506	species	Bacteria	Proteobacteria	Gammaproteobacteria	Enterobacteriales	Enterobacteriaceae	Shigella
ASD0120	Shigella boydii	99.198	species	Bacteria	Proteobacteria	Gammaproteobacteria	Enterobacteriales	Enterobacteriaceae	Shigella
ASD0121	Ligilactobacillus salivarius	100	species	Bacteria	Firmicutes	Bacilli	Lactobacillales	Lactobacillaceae	Ligilactobacillus
ASD0122	Streptococcus salivarius	100	species	Bacteria	Firmicutes	Bacilli	Lactobacillales	Streptococcaceae	Streptococcus
ASD0123	Bifidobacterium catenulatum	100	species	Bacteria	Actinobacteria	Actinobacteria	Bifidobacteriales	Bifidobacteriaceae	Bifidobacterium
ASD0124	Phocaeicola vulgatus ATCC 8482	100	strain	Bacteria	Bacteroidota	Bacteroidia	Bacteroidales	Bacteroidaceae	Phocaeicola
ASD0125	Streptococcus anginosus	100	species	Bacteria	Firmicutes	Bacilli	Lactobacillales	Streptococcaceae	Streptococcus
ASD0126	Shigella boydii	99.49	species	Bacteria	Proteobacteria	Gammaproteobacteria	Enterobacteriales	Enterobacteriaceae	Shigella
ASD0127	Bifidobacterium catenulatum	100	species	Bacteria	Actinobacteria	Actinobacteria	Bifidobacteriales	Bifidobacteriaceae	Bifidobacterium
ASD0128	Bacillus tropicus	100	species	Bacteria	Firmicutes	Bacilli	Bacillales	Bacillaceae	Bacillus
ASD0129	Enterocloster hominis (ex Hitch et al. 2024)	100	species	Bacteria	Firmicutes	Clostridia	Lachnospirales	Lachnospiraceae	Enterocloster
ASD0130	Phocaeicola vulgatus ATCC 8482	100	strain	Bacteria	Bacteroidota	Bacteroidia	Bacteroidales	Bacteroidaceae	Phocaeicola
ASD0131	Streptococcus salivarius	100	species	Bacteria	Firmicutes	Bacilli	Lactobacillales	Streptococcaceae	Streptococcus
ASD0132	Ligilactobacillus salivarius	100	species	Bacteria	Firmicutes	Bacilli	Lactobacillales	Lactobacillaceae	Ligilactobacillus
ASD0133	Bacteroides uniformis	99.573	species	Bacteria	Bacteroidota	Bacteroidia	Bacteroidales	Bacteroidaceae	Bacteroides
ASD0134	Shigella flexneri	100	species	Bacteria	Proteobacteria	Gammaproteobacteria	Enterobacteriales	Enterobacteriaceae	Shigella
ASD0135	Shigella flexneri	100	species	Bacteria	Proteobacteria	Gammaproteobacteria	Enterobacteriales	Enterobacteriaceae	Shigella
ASD0136	Enterococcus durans	100	species	Bacteria	Firmicutes	Bacilli	Lactobacillales	Enterococcaceae	Enterococcus
ASD0137	Shigella flexneri	100	species	Bacteria	Proteobacteria	Gammaproteobacteria	Enterobacteriales	Enterobacteriaceae	Shigella
ASD0138	Shigella flexneri	100	species	Bacteria	Proteobacteria	Gammaproteobacteria	Enterobacteriales	Enterobacteriaceae	Shigella
ASD0139	Enterococcus faecium	99.787	species	Bacteria	Firmicutes	Bacilli	Lactobacillales	Enterococcaceae	Enterococcus
ASD0140	Enterococcus faecium	100	species	Bacteria	Firmicutes	Bacilli	Lactobacillales	Enterococcaceae	Enterococcus
ASD0141	Weissella confusa	100	species	Bacteria	Firmicutes	Bacilli	Lactobacillales	Leuconostocaceae	Weissella
ASD0142	Klebsiella pneumoniae	99.558	species	Bacteria	Proteobacteria	Gammaproteobacteria	Enterobacteriales	Enterobacteriaceae	Klebsiella
ASD0143	Klebsiella pneumoniae	99.578	species	Bacteria	Proteobacteria	Gammaproteobacteria	Enterobacteriales	Enterobacteriaceae	Klebsiella
ASD0144	Shigella flexneri	100	species	Bacteria	Proteobacteria	Gammaproteobacteria	Enterobacteriales	Enterobacteriaceae	Shigella
ASD0145	Weissella cibaria	100	species	Bacteria	Firmicutes	Bacilli	Lactobacillales	Leuconostocaceae	Weissella
ASD0146	Clostridium saudiense	100	species	Bacteria	Firmicutes	Clostridia	Clostridiales	Clostridiaceae	Clostridium
ASD0147	Escherichia coli	99.787	species	Bacteria	Proteobacteria	Gammaproteobacteria	Enterobacteriales	Enterobacteriaceae	Escherichia
ASD0148	Enterococcus faecium	99.793	species	Bacteria	Firmicutes	Bacilli	Lactobacillales	Enterococcaceae	Enterococcus
ASD0149	Shigella flexneri	100	species	Bacteria	Proteobacteria	Gammaproteobacteria	Enterobacteriales	Enterobacteriaceae	Shigella
ASD0150	Enterococcus faecium	99.779	species	Bacteria	Firmicutes	Bacilli	Lactobacillales	Enterococcaceae	Enterococcus
ASD0151	Shigella dysenteriae	100	species	Bacteria	Proteobacteria	Gammaproteobacteria	Enterobacteriales	Enterobacteriaceae	Shigella
ASD0152	Enterococcus faecium	99.805	species	Bacteria	Firmicutes	Bacilli	Lactobacillales	Enterococcaceae	Enterococcus
ASD0153	Klebsiella pneumoniae	99.796	subspecies	Bacteria	Proteobacteria	Gammaproteobacteria	Enterobacteriales	Enterobacteriaceae	Klebsiella
ASD0154	Klebsiella pneumoniae	99.785	species	Bacteria	Proteobacteria	Gammaproteobacteria	Enterobacteriales	Enterobacteriaceae	Klebsiella
ASD0155	Shigella dysenteriae	100	species	Bacteria	Proteobacteria	Gammaproteobacteria	Enterobacteriales	Enterobacteriaceae	Shigella
ASD0156	Enterococcus faecium	99.799	species	Bacteria	Firmicutes	Bacilli	Lactobacillales	Enterococcaceae	Enterococcus
ASD0157	Klebsiella pneumoniae	99.558	species	Bacteria	Proteobacteria	Gammaproteobacteria	Enterobacteriales	Enterobacteriaceae	Klebsiella
ASD0158	Lactiplantibacillus plantarum	100	species	Bacteria	Firmicutes	Bacilli	Lactobacillales	Lactobacillaceae	Lactiplantibacillus
ASD0159	Escherichia fergusonii ATCC 35469	99.566	strain	Bacteria	Proteobacteria	Gammaproteobacteria	Enterobacteriales	Enterobacteriaceae	Escherichia
ASD0160	Shigella flexneri	100	species	Bacteria	Proteobacteria	Gammaproteobacteria	Enterobacteriales	Enterobacteriaceae	Shigella
ASD0161	Shigella flexneri	100	species	Bacteria	Proteobacteria	Gammaproteobacteria	Enterobacteriales	Enterobacteriaceae	Shigella
ASD0162	Enterococcus faecium	99.796	species	Bacteria	Firmicutes	Bacilli	Lactobacillales	Enterococcaceae	Enterococcus
ASD0163	Shigella flexneri	100	species	Bacteria	Proteobacteria	Gammaproteobacteria	Enterobacteriales	Enterobacteriaceae	Shigella
ASD0164	Shigella flexneri	100	species	Bacteria	Proteobacteria	Gammaproteobacteria	Enterobacteriales	Enterobacteriaceae	Shigella
ASD0165	Shigella flexneri	99.761	species	Bacteria	Proteobacteria	Gammaproteobacteria	Enterobacteriales	Enterobacteriaceae	Shigella
ASD0166	Klebsiella pneumoniae	99.793	subspecies	Bacteria	Proteobacteria	Gammaproteobacteria	Enterobacteriales	Enterobacteriaceae	Klebsiella
ASD0167	Escherichia fergusonii ATCC 35469	99.772	strain	Bacteria	Proteobacteria	Gammaproteobacteria	Enterobacteriales	Enterobacteriaceae	Escherichia
ASD0168	Escherichia fergusonii ATCC 35469	99.786	strain	Bacteria	Proteobacteria	Gammaproteobacteria	Enterobacteriales	Enterobacteriaceae	Escherichia
ASD0169	Enterococcus faecium	99.757	species	Bacteria	Firmicutes	Bacilli	Lactobacillales	Enterococcaceae	Enterococcus
ASD0170	Bifidobacterium pseudocatenulatum	100	species	Bacteria	Actinobacteria	Actinobacteria	Bifidobacteriales	Bifidobacteriaceae	Bifidobacterium
ASD0171	Shigella flexneri	100	species	Bacteria	Proteobacteria	Gammaproteobacteria	Enterobacteriales	Enterobacteriaceae	Shigella
ASD0172	Shigella flexneri	100	species	Bacteria	Proteobacteria	Gammaproteobacteria	Enterobacteriales	Enterobacteriaceae	Shigella
ASD0173	Shigella flexneri	100	species	Bacteria	Proteobacteria	Gammaproteobacteria	Enterobacteriales	Enterobacteriaceae	Shigella
ASD0174	Shigella flexneri	100	species	Bacteria	Proteobacteria	Gammaproteobacteria	Enterobacteriales	Enterobacteriaceae	Shigella
ASD0175	Shigella flexneri	100	species	Bacteria	Proteobacteria	Gammaproteobacteria	Enterobacteriales	Enterobacteriaceae	Shigella
ASD0176	Enterococcus faecium	99.799	species	Bacteria	Firmicutes	Bacilli	Lactobacillales	Enterococcaceae	Enterococcus
ASD0177	Enterococcus faecium	100	species	Bacteria	Firmicutes	Bacilli	Lactobacillales	Enterococcaceae	Enterococcus
ASD0178	Enterococcus faecium	99.785	species	Bacteria	Firmicutes	Bacilli	Lactobacillales	Enterococcaceae	Enterococcus
ASD0179	Enterococcus faecium	99.792	species	Bacteria	Firmicutes	Bacilli	Lactobacillales	Enterococcaceae	Enterococcus
ASD0180	Shigella flexneri	100	species	Bacteria	Proteobacteria	Gammaproteobacteria	Enterobacteriales	Enterobacteriaceae	Shigella
ASD0181	Shigella flexneri	100	species	Bacteria	Proteobacteria	Gammaproteobacteria	Enterobacteriales	Enterobacteriaceae	Shigella
ASD0182	Shigella flexneri	100	species	Bacteria	Proteobacteria	Gammaproteobacteria	Enterobacteriales	Enterobacteriaceae	Shigella
ASD0183	Klebsiella pneumoniae	99.789	subspecies	Bacteria	Proteobacteria	Gammaproteobacteria	Enterobacteriales	Enterobacteriaceae	Klebsiella
ASD0184	Streptococcus salivarius	100	species	Bacteria	Firmicutes	Bacilli	Lactobacillales	Streptococcaceae	Streptococcus
ASD0185	Bifidobacterium pseudocatenulatum	100	species	Bacteria	Actinobacteria	Actinobacteria	Bifidobacteriales	Bifidobacteriaceae	Bifidobacterium
ASD0186	Klebsiella pneumoniae	99.795	subspecies	Bacteria	Proteobacteria	Gammaproteobacteria	Enterobacteriales	Enterobacteriaceae	Klebsiella
ASD0187	Escherichia fergusonii ATCC 35469	100	species	Bacteria	Proteobacteria	Gammaproteobacteria	Enterobacteriales	Enterobacteriaceae	Escherichia
ASD0188	Enterococcus faecium	99.793	species	Bacteria	Firmicutes	Bacilli	Lactobacillales	Enterococcaceae	Enterococcus
ASD0189	Enterococcus faecium	99.788	species	Bacteria	Firmicutes	Bacilli	Lactobacillales	Enterococcaceae	Enterococcus
ASD0190	Shigella flexneri	100	species	Bacteria	Proteobacteria	Gammaproteobacteria	Enterobacteriales	Enterobacteriaceae	Shigella
ASD0191	Klebsiella pneumoniae	99.585	species	Bacteria	Proteobacteria	Gammaproteobacteria	Enterobacteriales	Enterobacteriaceae	Klebsiella
ASD0192	Lacticaseibacillus paracasei subsp. tolerans	99.793	subspecies	Bacteria	Firmicutes	Bacilli	Lactobacillales	Lactobacillaceae	Lacticaseibacillus
ASD0193	Enterococcus faecium	99.784	species	Bacteria	Firmicutes	Bacilli	Lactobacillales	Enterococcaceae	Enterococcus
ASD0194	Escherichia fergusonii ATCC 35469	99.784	strain	Bacteria	Proteobacteria	Gammaproteobacteria	Enterobacteriales	Enterobacteriaceae	Escherichia
ASD0195	Escherichia fergusonii ATCC 35469	99.786	strain	Bacteria	Proteobacteria	Gammaproteobacteria	Enterobacteriales	Enterobacteriaceae	Escherichia
ASD0196	Enterococcus faecium	99.789	species	Bacteria	Firmicutes	Bacilli	Lactobacillales	Enterococcaceae	Enterococcus
ASD0197	Klebsiella pneumoniae	99.587	species	Bacteria	Proteobacteria	Gammaproteobacteria	Enterobacteriales	Enterobacteriaceae	Klebsiella
ASD0198	Shigella flexneri	100	species	Bacteria	Proteobacteria	Gammaproteobacteria	Enterobacteriales	Enterobacteriaceae	Shigella
ASD0199	Streptococcus salivarius	100	species	Bacteria	Firmicutes	Bacilli	Lactobacillales	Streptococcaceae	Streptococcus
ASD0200	Enterococcus faecium	99.782	species	Bacteria	Firmicutes	Bacilli	Lactobacillales	Enterococcaceae	Enterococcus
ASD0201	Klebsiella pneumoniae	99.577	species	Bacteria	Proteobacteria	Gammaproteobacteria	Enterobacteriales	Enterobacteriaceae	Klebsiella
ASD0202	Enterococcus faecium	99.79	species	Bacteria	Firmicutes	Bacilli	Lactobacillales	Enterococcaceae	Enterococcus
ASD0203	Shigella flexneri	100	species	Bacteria	Proteobacteria	Gammaproteobacteria	Enterobacteriales	Enterobacteriaceae	Shigella
ASD0204	Lactiplantibacillus plantarum	100	species	Bacteria	Firmicutes	Bacilli	Lactobacillales	Lactobacillaceae	Lactiplantibacillus
ASD0205	Enterococcus faecium	99.793	species	Bacteria	Firmicutes	Bacilli	Lactobacillales	Enterococcaceae	Enterococcus
ASD0206	Enterococcus faecium	100	species	Bacteria	Firmicutes	Bacilli	Lactobacillales	Enterococcaceae	Enterococcus
ASD0207	Lactococcus garvieae	100	subspecies	Bacteria	Firmicutes	Bacilli	Lactobacillales	Streptococcaceae	Lactococcus
ASD0208	Escherichia coli	99.792	species	Bacteria	Proteobacteria	Gammaproteobacteria	Enterobacteriales	Enterobacteriaceae	Escherichia
ASD0209	Escherichia fergusonii ATCC 35469	99.779	strain	Bacteria	Proteobacteria	Gammaproteobacteria	Enterobacteriales	Enterobacteriaceae	Escherichia
ASD0210	Enterococcus faecium	99.795	species	Bacteria	Firmicutes	Bacilli	Lactobacillales	Enterococcaceae	Enterococcus
ASD0211	Enterococcus faecium	99.8	species	Bacteria	Firmicutes	Bacilli	Lactobacillales	Enterococcaceae	Enterococcus
ASD0212	Shigella flexneri	100	species	Bacteria	Proteobacteria	Gammaproteobacteria	Enterobacteriales	Enterobacteriaceae	Shigella
ASD0213	Klebsiella pneumoniae	99.552	species	Bacteria	Proteobacteria	Gammaproteobacteria	Enterobacteriales	Enterobacteriaceae	Klebsiella
ASD0214	Enterococcus faecium	100	NA	Bacteria	Firmicutes	Bacilli	Lactobacillales	Enterococcaceae	Enterococcus
ASD0215	Shigella dysenteriae	100	species	Bacteria	Proteobacteria	Gammaproteobacteria	Enterobacteriales	Enterobacteriaceae	Shigella
ASD0216	Enterococcus faecium	99.775	species	Bacteria	Firmicutes	Bacilli	Lactobacillales	Enterococcaceae	Enterococcus
ASD0217	Shigella flexneri	99.749	strain	Bacteria	Proteobacteria	Gammaproteobacteria	Enterobacteriales	Enterobacteriaceae	Shigella
ASD0218	Lactiplantibacillus plantarum	100	species	Bacteria	Firmicutes	Bacilli	Lactobacillales	Lactobacillaceae	Lactiplantibacillus
ASD0219	Shigella flexneri	100	species	Bacteria	Proteobacteria	Gammaproteobacteria	Enterobacteriales	Enterobacteriaceae	Shigella
ASD0220	Enterococcus durans	100	species	Bacteria	Firmicutes	Bacilli	Lactobacillales	Enterococcaceae	Enterococcus
ASD0221	Klebsiella variicola	100	species	Bacteria	Proteobacteria	Gammaproteobacteria	Enterobacteriales	Enterobacteriaceae	Klebsiella
ASD0222	Enterococcus durans	100	species	Bacteria	Firmicutes	Bacilli	Lactobacillales	Enterococcaceae	Enterococcus
ASD0223	Enterococcus faecium	100	species	Bacteria	Firmicutes	Bacilli	Lactobacillales	Enterococcaceae	Enterococcus
ASD0224	Klebsiella variicola	100	species	Bacteria	Proteobacteria	Gammaproteobacteria	Enterobacteriales	Enterobacteriaceae	Klebsiella
ASD0225	Klebsiella variicola	100	species	Bacteria	Proteobacteria	Gammaproteobacteria	Enterobacteriales	Enterobacteriaceae	Klebsiella
ASD0226	Enterococcus faecium	100	species	Bacteria	Firmicutes	Bacilli	Lactobacillales	Enterococcaceae	Enterococcus
ASD0227	Enterococcus canintestini	99.784	species	Bacteria	Firmicutes	Bacilli	Lactobacillales	Enterococcaceae	Enterococcus
ASD0228	Bacteroides thetaiotaomicron	99.77	species	Bacteria	Bacteroidota	Bacteroidia	Bacteroidales	Bacteroidaceae	Bacteroides
ASD0229	Shigella flexneri	100	species	Bacteria	Proteobacteria	Gammaproteobacteria	Enterobacteriales	Enterobacteriaceae	Shigella
ASD0230	Enterococcus avium ATCC 14025	99.815	strain	Bacteria	Firmicutes	Bacilli	Lactobacillales	Enterococcaceae	Enterococcus
ASD0231	Thomasclavelia ramosa	100	species	Bacteria	Firmicutes	Erysipelotrichia	Erysipelotrichales	Coprobacillaceae	Thomasclavelia
ASD0232	Enterococcus innesii	100	species	Bacteria	Firmicutes	Bacilli	Lactobacillales	Enterococcaceae	Enterococcus
ASD0233	Parabacteroides distasonis ATCC 8503	99.261	strain	Bacteria	Bacteroidota	Bacteroidia	Bacteroidales	Porphyromonadaceae	Parabacteroides
ASD0234	Thomasclavelia ramosa	100	species	Bacteria	Firmicutes	Erysipelotrichia	Erysipelotrichales	Coprobacillaceae	Thomasclavelia
ASD0235	Proteus vulgaris	99.805	species	Bacteria	Proteobacteria	Gammaproteobacteria	Enterobacteriales	Enterobacteriaceae	Proteus
ASD0236	Enterococcus avium ATCC 14025	99.625	strain	Bacteria	Firmicutes	Bacilli	Lactobacillales	Enterococcaceae	Enterococcus
ASD0237	Proteus cibi	100	species	Bacteria	Proteobacteria	Gammaproteobacteria	Enterobacteriales	Enterobacteriaceae	Proteus
ASD0238	Shigella dysenteriae	100	species	Bacteria	Proteobacteria	Gammaproteobacteria	Enterobacteriales	Enterobacteriaceae	Shigella
ASD0239	Shigella flexneri	100	species	Bacteria	Proteobacteria	Gammaproteobacteria	Enterobacteriales	Enterobacteriaceae	Shigella
ASD0240	Bacteroides uniformis	99.807	species	Bacteria	Bacteroidota	Bacteroidia	Bacteroidales	Bacteroidaceae	Bacteroides
ASD0241	Bifidobacterium bifidum	100	species	Bacteria	Actinobacteria	Actinobacteria	Bifidobacteriales	Bifidobacteriaceae	Bifidobacterium
ASD0242	Proteus vulgaris	99.812	species	Bacteria	Proteobacteria	Gammaproteobacteria	Enterobacteriales	Enterobacteriaceae	Proteus
ASD0243	Phocaeicola vulgatus ATCC 8482	99.826	strain	Bacteria	Bacteroidota	Bacteroidia	Bacteroidales	Bacteroidaceae	Phocaeicola
ASD0244	Proteus vulgaris	99.809	species	Bacteria	Proteobacteria	Gammaproteobacteria	Enterobacteriales	Enterobacteriaceae	Proteus
ASD0245	Enterococcus innesii	100	species	Bacteria	Firmicutes	Bacilli	Lactobacillales	Enterococcaceae	Enterococcus
ASD0246	Proteus cibi	99.82	species	Bacteria	Proteobacteria	Gammaproteobacteria	Enterobacteriales	Enterobacteriaceae	Proteus
ASD0247	Shigella dysenteriae	100	species	Bacteria	Proteobacteria	Gammaproteobacteria	Enterobacteriales	Enterobacteriaceae	Shigella
ASD0248	Enterococcus avium ATCC 14025	99.828	strain	Bacteria	Firmicutes	Bacilli	Lactobacillales	Enterococcaceae	Enterococcus
ASD0249	Thomasclavelia ramosa	100	species	Bacteria	Firmicutes	Erysipelotrichia	Erysipelotrichales	Coprobacillaceae	Thomasclavelia
ASD0250	Shigella flexneri	100	species	Bacteria	Proteobacteria	Gammaproteobacteria	Enterobacteriales	Enterobacteriaceae	Shigella
ASD0251	Shigella flexneri	100	species	Bacteria	Proteobacteria	Gammaproteobacteria	Enterobacteriales	Enterobacteriaceae	Shigella
ASD0252	Enterococcus avium ATCC 14025	99.813	strain	Bacteria	Firmicutes	Bacilli	Lactobacillales	Enterococcaceae	Enterococcus
ASD0253	Enterococcus hulanensis	99.817	species	Bacteria	Firmicutes	Bacilli	Lactobacillales	Enterococcaceae	Enterococcus
ASD0254	Shigella dysenteriae	100	species	Bacteria	Proteobacteria	Gammaproteobacteria	Enterobacteriales	Enterobacteriaceae	Shigella
ASD0255	Bacteroides xylanisolvens XB1A	100	strain	Bacteria	Bacteroidota	Bacteroidia	Bacteroidales	Bacteroidaceae	Bacteroides
ASD0256	Thomasclavelia ramosa	100	species	Bacteria	Firmicutes	Erysipelotrichia	Erysipelotrichales	Coprobacillaceae	Thomasclavelia
ASD0257	Escherichia fergusonii ATCC 35469	100	species	Bacteria	Proteobacteria	Gammaproteobacteria	Enterobacteriales	Enterobacteriaceae	Escherichia
ASD0258	Thomasclavelia ramosa	100	species	Bacteria	Firmicutes	Erysipelotrichia	Erysipelotrichales	Coprobacillaceae	Thomasclavelia
ASD0259	Shigella flexneri	100	species	Bacteria	Proteobacteria	Gammaproteobacteria	Enterobacteriales	Enterobacteriaceae	Shigella
ASD0260	Enterococcus innesii	100	species	Bacteria	Firmicutes	Bacilli	Lactobacillales	Enterococcaceae	Enterococcus
ASD0261	Shigella dysenteriae	100	species	Bacteria	Proteobacteria	Gammaproteobacteria	Enterobacteriales	Enterobacteriaceae	Shigella
ASD0262	Shigella flexneri	100	species	Bacteria	Proteobacteria	Gammaproteobacteria	Enterobacteriales	Enterobacteriaceae	Shigella
ASD0263	Limosilactobacillus fermentum	100	species	Bacteria	Firmicutes	Bacilli	Lactobacillales	Lactobacillaceae	Limosilactobacillus
ASD0264	Enterococcus innesii	100	species	Bacteria	Firmicutes	Bacilli	Lactobacillales	Enterococcaceae	Enterococcus
ASD0265	Collinsella aerofaciens	99.659	species	Bacteria	Actinobacteria	Coriobacteriia	Coriobacteriales	Coriobacteriaceae	Collinsella
ASD0266	Bacteroides uniformis	100	species	Bacteria	Bacteroidota	Bacteroidia	Bacteroidales	Bacteroidaceae	Bacteroides
ASD0267	Phocaeicola vulgatus ATCC 8482	99.718	strain	Bacteria	Bacteroidota	Bacteroidia	Bacteroidales	Bacteroidaceae	Phocaeicola
ASD0268	Shigella flexneri	100	species	Bacteria	Proteobacteria	Gammaproteobacteria	Enterobacteriales	Enterobacteriaceae	Shigella
ASD0269	Parabacteroides distasonis ATCC 8503	99.068	strain	Bacteria	Bacteroidota	Bacteroidia	Bacteroidales	Porphyromonadaceae	Parabacteroides
ASD0270	Coprobacillus cateniformis JCM 10604	98.63	strain	Bacteria	Firmicutes	Erysipelotrichi	Erysipelotrichales	Erysipelotrichaceae	Coprobacillus
ASD0271	Bacteroides faecis MAJ27	100	strain	Bacteria	Bacteroidota	Bacteroidia	Bacteroidales	Bacteroidaceae	Bacteroides
ASD0272	Bifidobacterium longum subsp. suillum	99.541	subspecies	Bacteria	Actinobacteria	Actinobacteria	Bifidobacteriales	Bifidobacteriaceae	Bifidobacterium
ASD0273	Bifidobacterium faecale	100	species	Bacteria	Actinobacteria	Actinobacteria	Bifidobacteriales	Bifidobacteriaceae	Bifidobacterium
ASD0274	Bifidobacterium adolescentis JCM 15918	100	strain	Bacteria	Actinobacteria	Actinobacteria	Bifidobacteriales	Bifidobacteriaceae	Bifidobacterium
ASD0275	Bilophila wadsworthia	99.766	species	Bacteria	Proteobacteria	Deltaproteobacteria	Desulfovibrionales	Desulfovibrionaceae	Bilophila
ASD0276	Enterococcus faecalis	100	species	Bacteria	Firmicutes	Bacilli	Lactobacillales	Enterococcaceae	Enterococcus
ASD0277	Collinsella aerofaciens	99.719	species	Bacteria	Actinobacteria	Coriobacteriia	Coriobacteriales	Coriobacteriaceae	Collinsella
ASD0278	Bifidobacterium bifidum	100	species	Bacteria	Actinobacteria	Actinobacteria	Bifidobacteriales	Bifidobacteriaceae	Bifidobacterium
ASD0279	Enterococcus faecalis	100	species	Bacteria	Firmicutes	Bacilli	Lactobacillales	Enterococcaceae	Enterococcus
ASD0280	Shigella dysenteriae	100	species	Bacteria	Proteobacteria	Gammaproteobacteria	Enterobacteriales	Enterobacteriaceae	Shigella
ASD0281	Collinsella aerofaciens	99.624	species	Bacteria	Actinobacteria	Coriobacteriia	Coriobacteriales	Coriobacteriaceae	Collinsella
ASD0282	Collinsella aerofaciens	99.49	species	Bacteria	Actinobacteria	Coriobacteriia	Coriobacteriales	Coriobacteriaceae	Collinsella
ASD0283	Flavonifractor plautii	99.747	species	Bacteria	Firmicutes	Clostridia	Oscillospirales	Oscillospiraceae	Flavonifractor
ASD0284	Sellimonas intestinalis	100	species	Bacteria	Firmicutes	Clostridia	Lachnospirales	Lachnospiraceae	Sellimonas
ASD0285	Parabacteroides distasonis ATCC 8503	99.109	strain	Bacteria	Bacteroidota	Bacteroidia	Bacteroidales	Porphyromonadaceae	Parabacteroides
ASD0286	Bifidobacterium longum subsp. suillum	99.415	subspecies	Bacteria	Actinobacteria	Actinobacteria	Bifidobacteriales	Bifidobacteriaceae	Bifidobacterium
ASD0287	Dorea longicatena	99.746	species	Bacteria	Firmicutes	Clostridia	Clostridiales	Lachnospiraceae	Dorea
ASD0288	Collinsella aerofaciens	99.678	species	Bacteria	Actinobacteria	Coriobacteriia	Coriobacteriales	Coriobacteriaceae	Collinsella
ASD0289	Oliverpabstia intestinalis	100	species	Bacteria	Firmicutes	Clostridia	Lachnospirales	Lachnospiraceae	Oliverpabstia
ASD0290	Fusobacterium mortiferum	100	species	Bacteria	Fusobacteria	Fusobacteriia	Fusobacteriales	Fusobacteriaceae	Fusobacterium
ASD0291	Phascolarctobacterium faecium	98.667	species	Bacteria	Firmicutes	Clostridia	Clostridiales	Veillonellaceae	Phascolarctobacterium
ASD0292	Bifidobacterium longum subsp. suillum	99.562	subspecies	Bacteria	Actinobacteria	Actinobacteria	Bifidobacteriales	Bifidobacteriaceae	Bifidobacterium
ASD0293	Bifidobacterium longum subsp. infantis	99.525	subspecies	Bacteria	Actinobacteria	Actinobacteria	Bifidobacteriales	Bifidobacteriaceae	Bifidobacterium
ASD0294	Clostridium porci	95.664	strain	Bacteria	Firmicutes	Clostridia	Clostridiales	Clostridiaceae	Clostridium
ASD0295	Escherichia fergusonii ATCC 35469	100	species	Bacteria	Proteobacteria	Gammaproteobacteria	Enterobacteriales	Enterobacteriaceae	Escherichia
ASD0296	Fusobacterium mortiferum	100	species	Bacteria	Fusobacteria	Fusobacteriia	Fusobacteriales	Fusobacteriaceae	Fusobacterium
ASD0297	Streptococcus salivarius	99.248	species	Bacteria	Firmicutes	Bacilli	Lactobacillales	Streptococcaceae	Streptococcus
ASD0298	Phocaeicola vulgatus ATCC 8482	100	strain	Bacteria	Bacteroidota	Bacteroidia	Bacteroidales	Bacteroidaceae	Phocaeicola
ASD0299	Phocaeicola vulgatus ATCC 8482	100	strain	Bacteria	Bacteroidota	Bacteroidia	Bacteroidales	Bacteroidaceae	Phocaeicola
ASD0300	Butyricimonas faecihominis	98.908	species	Bacteria	Bacteroidota	Bacteroidia	Bacteroidales	[Odoribacteraceae]	Butyricimonas
ASD0301	Coprococcus comes ATCC 27758	99.459	strain	Bacteria	Firmicutes	Clostridia	Clostridiales	Lachnospiraceae	Coprococcus
ASD0302	Enterococcus faecalis	100	species	Bacteria	Firmicutes	Bacilli	Lactobacillales	Enterococcaceae	Enterococcus
ASD0303	Bifidobacterium faecale	100	species	Bacteria	Actinobacteria	Actinobacteria	Bifidobacteriales	Bifidobacteriaceae	Bifidobacterium
ASD0304	Bifidobacterium longum subsp. suillum	99.536	subspecies	Bacteria	Actinobacteria	Actinobacteria	Bifidobacteriales	Bifidobacteriaceae	Bifidobacterium
ASD0305	Shigella boydii	99.573	species	Bacteria	Proteobacteria	Gammaproteobacteria	Enterobacteriales	Enterobacteriaceae	Shigella
ASD0306	Bifidobacterium pseudocatenulatum	100	species	Bacteria	Actinobacteria	Actinobacteria	Bifidobacteriales	Bifidobacteriaceae	Bifidobacterium
ASD0307	Bifidobacterium pseudocatenulatum	100	species	Bacteria	Actinobacteria	Actinobacteria	Bifidobacteriales	Bifidobacteriaceae	Bifidobacterium
ASD0308	Bacteroides uniformis	99.43	species	Bacteria	Bacteroidota	Bacteroidia	Bacteroidales	Bacteroidaceae	Bacteroides
ASD0309	Collinsella aerofaciens	99.627	species	Bacteria	Actinobacteria	Coriobacteriia	Coriobacteriales	Coriobacteriaceae	Collinsella
ASD0310	Streptococcus salivarius	100	species	Bacteria	Firmicutes	Bacilli	Lactobacillales	Streptococcaceae	Streptococcus
ASD0311	Escherichia fergusonii ATCC 35469	100	species	Bacteria	Proteobacteria	Gammaproteobacteria	Enterobacteriales	Enterobacteriaceae	Escherichia
ASD0312	Dorea longicatena	99.755	species	Bacteria	Firmicutes	Clostridia	Clostridiales	Lachnospiraceae	Dorea
ASD0313	Blautia provencensis	98.128	strain	Bacteria	Firmicutes	Clostridia	Clostridiales	Lachnospiraceae	Blautia
ASD0314	Phocaeicola dorei	100	species	Bacteria	Bacteroidota	Bacteroidia	Bacteroidales	Bacteroidaceae	Phocaeicola
ASD0315	Bacteroides faecis MAJ27	100	strain	Bacteria	Bacteroidota	Bacteroidia	Bacteroidales	Bacteroidaceae	Bacteroides
ASD0316	Coprococcus comes ATCC 27758	99.483	strain	Bacteria	Firmicutes	Clostridia	Clostridiales	Lachnospiraceae	Coprococcus
ASD0317	Phocaeicola vulgatus ATCC 8482	100	strain	Bacteria	Bacteroidota	Bacteroidia	Bacteroidales	Bacteroidaceae	Phocaeicola
ASD0318	Shigella flexneri	100	species	Bacteria	Proteobacteria	Gammaproteobacteria	Enterobacteriales	Enterobacteriaceae	Shigella
ASD0319	Escherichia fergusonii ATCC 35469	100	species	Bacteria	Proteobacteria	Gammaproteobacteria	Enterobacteriales	Enterobacteriaceae	Escherichia
ASD0320	Bifidobacterium longum subsp. suillum	99.529	subspecies	Bacteria	Actinobacteria	Actinobacteria	Bifidobacteriales	Bifidobacteriaceae	Bifidobacterium
ASD0321	Enterocloster hominis (ex Hitch et al. 2024)	97.19	species	Bacteria	Firmicutes	Clostridia	Lachnospirales	Lachnospiraceae	Enterocloster
ASD0322	Streptococcus salivarius	100	species	Bacteria	Firmicutes	Bacilli	Lactobacillales	Streptococcaceae	Streptococcus
ASD0323	Shigella dysenteriae	100	species	Bacteria	Proteobacteria	Gammaproteobacteria	Enterobacteriales	Enterobacteriaceae	Shigella
ASD0324	Streptococcus parasanguinis ATCC 15912	97.842	species	Bacteria	Firmicutes	Bacilli	Lactobacillales	Streptococcaceae	Streptococcus
ASD0325	Bifidobacterium longum subsp. suillum	99.714	subspecies	Bacteria	Actinobacteria	Actinobacteria	Bifidobacteriales	Bifidobacteriaceae	Bifidobacterium
ASD0326	Drancourtella massiliensis	100	species	Bacteria	Firmicutes	Clostridia	Lachnospirales	Lachnospiraceae	Sellimonas
ASD0327	Shigella flexneri	99.542	strain	Bacteria	Proteobacteria	Gammaproteobacteria	Enterobacteriales	Enterobacteriaceae	Shigella
ASD0328	Bacteroides uniformis	99.733	species	Bacteria	Bacteroidota	Bacteroidia	Bacteroidales	Bacteroidaceae	Bacteroides
ASD0329	Bacteroides fragilis NCTC 9343	99.765	strain	Bacteria	Bacteroidota	Bacteroidia	Bacteroidales	Bacteroidaceae	Bacteroides
ASD0330	Shigella flexneri	100	species	Bacteria	Proteobacteria	Gammaproteobacteria	Enterobacteriales	Enterobacteriaceae	Shigella
ASD0331	Escherichia fergusonii ATCC 35469	100	species	Bacteria	Proteobacteria	Gammaproteobacteria	Enterobacteriales	Enterobacteriaceae	Escherichia
ASD0332	Shigella dysenteriae	100	species	Bacteria	Proteobacteria	Gammaproteobacteria	Enterobacteriales	Enterobacteriaceae	Shigella
ASD0333	Streptococcus salivarius	99.329	species	Bacteria	Firmicutes	Bacilli	Lactobacillales	Streptococcaceae	Streptococcus
ASD0334	Shigella dysenteriae	100	species	Bacteria	Proteobacteria	Gammaproteobacteria	Enterobacteriales	Enterobacteriaceae	Shigella
ASD0335	Bifidobacterium longum subsp. suillum	99.785	subspecies	Bacteria	Actinobacteria	Actinobacteria	Bifidobacteriales	Bifidobacteriaceae	Bifidobacterium
ASD0336	Bifidobacterium pseudocatenulatum	100	species	Bacteria	Actinobacteria	Actinobacteria	Bifidobacteriales	Bifidobacteriaceae	Bifidobacterium
ASD0337	Blautia provencensis	98.423	strain	Bacteria	Firmicutes	Clostridia	Clostridiales	Lachnospiraceae	Blautia
ASD0338	Shigella dysenteriae	100	species	Bacteria	Proteobacteria	Gammaproteobacteria	Enterobacteriales	Enterobacteriaceae	Shigella
ASD0339	Shigella dysenteriae	100	species	Bacteria	Proteobacteria	Gammaproteobacteria	Enterobacteriales	Enterobacteriaceae	Shigella
ASD0340	Parabacteroides merdae	100	species	Bacteria	Bacteroidota	Bacteroidia	Bacteroidales	Porphyromonadaceae	Parabacteroides
ASD0341	Coprococcus comes ATCC 27758	99.457	strain	Bacteria	Firmicutes	Clostridia	Clostridiales	Lachnospiraceae	Coprococcus
ASD0342	Bifidobacterium longum subsp. suillum	99.482	subspecies	Bacteria	Actinobacteria	Actinobacteria	Bifidobacteriales	Bifidobacteriaceae	Bifidobacterium
ASD0343	Collinsella aerofaciens	99.723	species	Bacteria	Actinobacteria	Coriobacteriia	Coriobacteriales	Coriobacteriaceae	Collinsella
ASD0344	Escherichia fergusonii ATCC 35469	100	species	Bacteria	Proteobacteria	Gammaproteobacteria	Enterobacteriales	Enterobacteriaceae	Escherichia
ASD0345	Limosilactobacillus urinaemulieris	100	species	Bacteria	Firmicutes	Bacilli	Lactobacillales	Lactobacillaceae	Limosilactobacillus
ASD0346	Bacteroides uniformis	99.764	species	Bacteria	Bacteroidota	Bacteroidia	Bacteroidales	Bacteroidaceae	Bacteroides
ASD0347	Parasutterella excrementihominis	99.762	species	Bacteria	Proteobacteria	Gammaproteobacteria	Burkholderiales	Burkholderiaceae	Parasutterella
ASD0348	Parasutterella excrementihominis	99.759	species	Bacteria	Proteobacteria	Gammaproteobacteria	Burkholderiales	Burkholderiaceae	Parasutterella
ASD0349	Escherichia fergusonii ATCC 35469	100	species	Bacteria	Proteobacteria	Gammaproteobacteria	Enterobacteriales	Enterobacteriaceae	Escherichia
ASD0350	Parasutterella excrementihominis	99.735	species	Bacteria	Proteobacteria	Gammaproteobacteria	Burkholderiales	Burkholderiaceae	Parasutterella
ASD0351	Parasutterella excrementihominis	99.724	species	Bacteria	Proteobacteria	Gammaproteobacteria	Burkholderiales	Burkholderiaceae	Parasutterella
ASD0352	Enterococcus durans	100	species	Bacteria	Firmicutes	Bacilli	Lactobacillales	Enterococcaceae	Enterococcus
ASD0353	Klebsiella variicola	99.758	species	Bacteria	Proteobacteria	Gammaproteobacteria	Enterobacteriales	Enterobacteriaceae	Klebsiella
ASD0354	Parasutterella excrementihominis	99.75	NA	Bacteria	Proteobacteria	Gammaproteobacteria	Burkholderiales	Burkholderiaceae	Parasutterella
ASD0355	Shigella dysenteriae	100	species	Bacteria	Proteobacteria	Gammaproteobacteria	Enterobacteriales	Enterobacteriaceae	Shigella
ASD0356	Bifidobacterium longum subsp. suillum	99.531	subspecies	Bacteria	Actinobacteria	Actinobacteria	Bifidobacteriales	Bifidobacteriaceae	Bifidobacterium
ASD0357	Streptococcus lutetiensis	99.777	species	Bacteria	Firmicutes	Bacilli	Lactobacillales	Streptococcaceae	Streptococcus
ASD0358	Shigella flexneri	100	species	Bacteria	Proteobacteria	Gammaproteobacteria	Enterobacteriales	Enterobacteriaceae	Shigella
ASD0359	Streptococcus lutetiensis	99.768	species	Bacteria	Firmicutes	Bacilli	Lactobacillales	Streptococcaceae	Streptococcus
ASD0360	Shigella flexneri	100	species	Bacteria	Proteobacteria	Gammaproteobacteria	Enterobacteriales	Enterobacteriaceae	Shigella
ASD0361	Bifidobacterium longum subsp. suillum	99.529	subspecies	Bacteria	Actinobacteria	Actinobacteria	Bifidobacteriales	Bifidobacteriaceae	Bifidobacterium
ASD0362	Bifidobacterium longum subsp. suillum	99.487	subspecies	Bacteria	Actinobacteria	Actinobacteria	Bifidobacteriales	Bifidobacteriaceae	Bifidobacterium
ASD0363	Bifidobacterium longum subsp. suillum	99.51	subspecies	Bacteria	Actinobacteria	Actinobacteria	Bifidobacteriales	Bifidobacteriaceae	Bifidobacterium
ASD0364	Bifidobacterium longum subsp. suillum	99.54	subspecies	Bacteria	Actinobacteria	Actinobacteria	Bifidobacteriales	Bifidobacteriaceae	Bifidobacterium
ASD0365	Shigella flexneri	100	species	Bacteria	Proteobacteria	Gammaproteobacteria	Enterobacteriales	Enterobacteriaceae	Shigella
ASD0366	Streptococcus lutetiensis	99.761	species	Bacteria	Firmicutes	Bacilli	Lactobacillales	Streptococcaceae	Streptococcus
ASD0367	Enterococcus faecium	99.739	species	Bacteria	Firmicutes	Bacilli	Lactobacillales	Enterococcaceae	Enterococcus
ASD0368	Streptococcus lutetiensis	99.749	species	Bacteria	Firmicutes	Bacilli	Lactobacillales	Streptococcaceae	Streptococcus
ASD0369	Enterococcus durans	100	species	Bacteria	Firmicutes	Bacilli	Lactobacillales	Enterococcaceae	Enterococcus
ASD0370	Enterobacter quasihormaechei	98.997	species	Bacteria	Proteobacteria	Gammaproteobacteria	Enterobacteriales	Enterobacteriaceae	Enterobacter
ASD0371	Bifidobacterium longum subsp. suillum	99.44	subspecies	Bacteria	Actinobacteria	Actinobacteria	Bifidobacteriales	Bifidobacteriaceae	Bifidobacterium
ASD0372	Enterococcus faecium	100	species	Bacteria	Firmicutes	Bacilli	Lactobacillales	Enterococcaceae	Enterococcus
ASD0373	Streptococcus lutetiensis	99.769	species	Bacteria	Firmicutes	Bacilli	Lactobacillales	Streptococcaceae	Streptococcus
ASD0374	Streptococcus pasteurianus	100	species	Bacteria	Firmicutes	Bacilli	Lactobacillales	Streptococcaceae	Streptococcus
ASD0375	Hungatella effluvii	99.548	species	Bacteria	Firmicutes	Clostridia	Lachnospirales	Lachnospiraceae	Hungatella
ASD0376	[Clostridium] innocuum	98.858	species	Bacteria	Firmicutes	Clostridia	Clostridiales	Clostridiaceae	Clostridium
ASD0377	Klebsiella pneumoniae subsp. ozaenae	99.757	subspecies	Bacteria	Proteobacteria	Gammaproteobacteria	Enterobacteriales	Enterobacteriaceae	Klebsiella
ASD0378	Bifidobacterium longum subsp. suillum	99.528	subspecies	Bacteria	Actinobacteria	Actinobacteria	Bifidobacteriales	Bifidobacteriaceae	Bifidobacterium
ASD0379	Streptococcus lutetiensis	99.759	species	Bacteria	Firmicutes	Bacilli	Lactobacillales	Streptococcaceae	Streptococcus
ASD0380	Enterococcus faecium	99.73	species	Bacteria	Firmicutes	Bacilli	Lactobacillales	Enterococcaceae	Enterococcus
ASD0381	Shigella flexneri	100	species	Bacteria	Proteobacteria	Gammaproteobacteria	Enterobacteriales	Enterobacteriaceae	Shigella
ASD0382	Shigella flexneri	100	species	Bacteria	Proteobacteria	Gammaproteobacteria	Enterobacteriales	Enterobacteriaceae	Shigella
ASD0383	Shigella flexneri	100	species	Bacteria	Proteobacteria	Gammaproteobacteria	Enterobacteriales	Enterobacteriaceae	Shigella
ASD0384	Enterococcus durans	100	species	Bacteria	Firmicutes	Bacilli	Lactobacillales	Enterococcaceae	Enterococcus
ASD0385	Enterococcus faecium	100	species	Bacteria	Firmicutes	Bacilli	Lactobacillales	Enterococcaceae	Enterococcus
ASD0386	Bifidobacterium longum subsp. suillum	99.551	subspecies	Bacteria	Actinobacteria	Actinobacteria	Bifidobacteriales	Bifidobacteriaceae	Bifidobacterium
ASD0387	Shigella flexneri	100	NA	Bacteria	Proteobacteria	Gammaproteobacteria	Enterobacteriales	Enterobacteriaceae	Shigella
ASD0388	Enterococcus faecium	100	species	Bacteria	Firmicutes	Bacilli	Lactobacillales	Enterococcaceae	Enterococcus
ASD0389	Shigella dysenteriae	100	species	Bacteria	Proteobacteria	Gammaproteobacteria	Enterobacteriales	Enterobacteriaceae	Shigella
ASD0390	Shigella dysenteriae	100	species	Bacteria	Proteobacteria	Gammaproteobacteria	Enterobacteriales	Enterobacteriaceae	Shigella
ASD0391	Shigella flexneri	100	species	Bacteria	Proteobacteria	Gammaproteobacteria	Enterobacteriales	Enterobacteriaceae	Shigella
ASD0392	Bifidobacterium longum subsp. suillum	99.548	subspecies	Bacteria	Actinobacteria	Actinobacteria	Bifidobacteriales	Bifidobacteriaceae	Bifidobacterium
ASD0393	Shigella flexneri	100	species	Bacteria	Proteobacteria	Gammaproteobacteria	Enterobacteriales	Enterobacteriaceae	Shigella
ASD0394	Shigella flexneri	100	species	Bacteria	Proteobacteria	Gammaproteobacteria	Enterobacteriales	Enterobacteriaceae	Shigella
ASD0395	Streptococcus lutetiensis	99.764	species	Bacteria	Firmicutes	Bacilli	Lactobacillales	Streptococcaceae	Streptococcus
ASD0396	Bifidobacterium longum subsp. suillum	99.565	subspecies	Bacteria	Actinobacteria	Actinobacteria	Bifidobacteriales	Bifidobacteriaceae	Bifidobacterium
ASD0397	Shigella flexneri	100	species	Bacteria	Proteobacteria	Gammaproteobacteria	Enterobacteriales	Enterobacteriaceae	Shigella
ASD0398	Streptococcus lutetiensis	99.758	species	Bacteria	Firmicutes	Bacilli	Lactobacillales	Streptococcaceae	Streptococcus
ASD0399	Shigella flexneri	100	species	Bacteria	Proteobacteria	Gammaproteobacteria	Enterobacteriales	Enterobacteriaceae	Shigella
ASD0400	Enterococcus faecium	99.735	species	Bacteria	Firmicutes	Bacilli	Lactobacillales	Enterococcaceae	Enterococcus
ASD0401	Shigella flexneri	99.555	strain	Bacteria	Proteobacteria	Gammaproteobacteria	Enterobacteriales	Enterobacteriaceae	Shigella
ASD0402	Shigella flexneri	100	species	Bacteria	Proteobacteria	Gammaproteobacteria	Enterobacteriales	Enterobacteriaceae	Shigella
ASD0403	Shigella flexneri	100	species	Bacteria	Proteobacteria	Gammaproteobacteria	Enterobacteriales	Enterobacteriaceae	Shigella
ASD0404	Bifidobacterium longum subsp. suillum	99.522	subspecies	Bacteria	Actinobacteria	Actinobacteria	Bifidobacteriales	Bifidobacteriaceae	Bifidobacterium
ASD0405	Shigella flexneri	100	species	Bacteria	Proteobacteria	Gammaproteobacteria	Enterobacteriales	Enterobacteriaceae	Shigella
ASD0406	Bacillus licheniformis	100	species	Bacteria	Firmicutes	Bacilli	Bacillales	Bacillaceae	Bacillus
ASD0407	Escherichia fergusonii ATCC 35469	99.529	strain	Bacteria	Proteobacteria	Gammaproteobacteria	Enterobacteriales	Enterobacteriaceae	Escherichia
ASD0408	Streptococcus pasteurianus	100	species	Bacteria	Firmicutes	Bacilli	Lactobacillales	Streptococcaceae	Streptococcus
ASD0409	Streptococcus lutetiensis	99.762	species	Bacteria	Firmicutes	Bacilli	Lactobacillales	Streptococcaceae	Streptococcus
ASD0410	Limosilactobacillus urinaemulieris	100	species	Bacteria	Firmicutes	Bacilli	Lactobacillales	Lactobacillaceae	Limosilactobacillus
ASD0411	Shigella flexneri	100	species	Bacteria	Proteobacteria	Gammaproteobacteria	Enterobacteriales	Enterobacteriaceae	Shigella
ASD0412	Shigella flexneri	100	species	Bacteria	Proteobacteria	Gammaproteobacteria	Enterobacteriales	Enterobacteriaceae	Shigella
ASD0413	Enterococcus faecium	100	species	Bacteria	Firmicutes	Bacilli	Lactobacillales	Enterococcaceae	Enterococcus
ASD0414	Thomasclavelia ramosa	100	species	Bacteria	Firmicutes	Erysipelotrichia	Erysipelotrichales	Coprobacillaceae	Thomasclavelia
ASD0415	Bifidobacterium longum subsp. suillum	99.554	subspecies	Bacteria	Actinobacteria	Actinobacteria	Bifidobacteriales	Bifidobacteriaceae	Bifidobacterium
ASD0416	Shigella flexneri	100	species	Bacteria	Proteobacteria	Gammaproteobacteria	Enterobacteriales	Enterobacteriaceae	Shigella
ASD0417	Bifidobacterium longum subsp. suillum	99.525	subspecies	Bacteria	Actinobacteria	Actinobacteria	Bifidobacteriales	Bifidobacteriaceae	Bifidobacterium
ASD0418	Streptococcus lutetiensis	99.762	species	Bacteria	Firmicutes	Bacilli	Lactobacillales	Streptococcaceae	Streptococcus
ASD0419	Shigella boydii	99.591	species	Bacteria	Proteobacteria	Gammaproteobacteria	Enterobacteriales	Enterobacteriaceae	Shigella
ASD0420	Clostridium saudiense	100	species	Bacteria	Firmicutes	Clostridia	Clostridiales	Clostridiaceae	Clostridium
ASD0421	Bacteroides thetaiotaomicron	99.796	species	Bacteria	Bacteroidota	Bacteroidia	Bacteroidales	Bacteroidaceae	Bacteroides
ASD0422	Shigella boydii	99.598	species	Bacteria	Proteobacteria	Gammaproteobacteria	Enterobacteriales	Enterobacteriaceae	Shigella
ASD0423	Shigella flexneri	100	species	Bacteria	Proteobacteria	Gammaproteobacteria	Enterobacteriales	Enterobacteriaceae	Shigella
ASD0424	Enterococcus faecium	99.817	species	Bacteria	Firmicutes	Bacilli	Lactobacillales	Enterococcaceae	Enterococcus
ASD0425	Bacteroides thetaiotaomicron	100	species	Bacteria	Bacteroidota	Bacteroidia	Bacteroidales	Bacteroidaceae	Bacteroides
ASD0426	Shigella boydii	99.62	species	Bacteria	Proteobacteria	Gammaproteobacteria	Enterobacteriales	Enterobacteriaceae	Shigella
ASD0427	Bifidobacterium longum subsp. suillum	99.62	subspecies	Bacteria	Actinobacteria	Actinobacteria	Bifidobacteriales	Bifidobacteriaceae	Bifidobacterium
ASD0428	Shigella flexneri	100	species	Bacteria	Proteobacteria	Gammaproteobacteria	Enterobacteriales	Enterobacteriaceae	Shigella
ASD0429	Bacteroides thetaiotaomicron	99.801	species	Bacteria	Bacteroidota	Bacteroidia	Bacteroidales	Bacteroidaceae	Bacteroides
ASD0430	Shigella boydii	99.813	species	Bacteria	Proteobacteria	Gammaproteobacteria	Enterobacteriales	Enterobacteriaceae	Shigella
ASD0431	Shigella boydii	99.631	species	Bacteria	Proteobacteria	Gammaproteobacteria	Enterobacteriales	Enterobacteriaceae	Shigella
ASD0432	Enterococcus faecium	99.782	species	Bacteria	Firmicutes	Bacilli	Lactobacillales	Enterococcaceae	Enterococcus
ASD0433	Shigella boydii	99.785	species	Bacteria	Proteobacteria	Gammaproteobacteria	Enterobacteriales	Enterobacteriaceae	Shigella
ASD0434	Enterococcus faecium	99.783	species	Bacteria	Firmicutes	Bacilli	Lactobacillales	Enterococcaceae	Enterococcus
ASD0435	Clostridium saudiense	100	species	Bacteria	Firmicutes	Clostridia	Clostridiales	Clostridiaceae	Clostridium
ASD0436	Bacteroides thetaiotaomicron	99.801	species	Bacteria	Bacteroidota	Bacteroidia	Bacteroidales	Bacteroidaceae	Bacteroides
ASD0437	Enterococcus faecium	99.793	species	Bacteria	Firmicutes	Bacilli	Lactobacillales	Enterococcaceae	Enterococcus
ASD0438	Shigella boydii	99.597	species	Bacteria	Proteobacteria	Gammaproteobacteria	Enterobacteriales	Enterobacteriaceae	Shigella
ASD0439	Shigella flexneri	100	species	Bacteria	Proteobacteria	Gammaproteobacteria	Enterobacteriales	Enterobacteriaceae	Shigella
ASD0440	Enterococcus faecium	99.806	species	Bacteria	Firmicutes	Bacilli	Lactobacillales	Enterococcaceae	Enterococcus
ASD0441	Bacteroides thetaiotaomicron	99.805	species	Bacteria	Bacteroidota	Bacteroidia	Bacteroidales	Bacteroidaceae	Bacteroides
ASD0442	Bacteroides thetaiotaomicron	99.805	species	Bacteria	Bacteroidota	Bacteroidia	Bacteroidales	Bacteroidaceae	Bacteroides
ASD0443	Bifidobacterium longum subsp. suillum	99.625	subspecies	Bacteria	Actinobacteria	Actinobacteria	Bifidobacteriales	Bifidobacteriaceae	Bifidobacterium
ASD0444	Bifidobacterium longum subsp. suillum	99.612	subspecies	Bacteria	Actinobacteria	Actinobacteria	Bifidobacteriales	Bifidobacteriaceae	Bifidobacterium
ASD0445	Klebsiella pneumoniae	99.564	species	Bacteria	Proteobacteria	Gammaproteobacteria	Enterobacteriales	Enterobacteriaceae	Klebsiella
ASD0446	Enterococcus faecium	99.78	species	Bacteria	Firmicutes	Bacilli	Lactobacillales	Enterococcaceae	Enterococcus
ASD0447	Bacteroides thetaiotaomicron	99.812	species	Bacteria	Bacteroidota	Bacteroidia	Bacteroidales	Bacteroidaceae	Bacteroides
ASD0448	Shigella flexneri	100	species	Bacteria	Proteobacteria	Gammaproteobacteria	Enterobacteriales	Enterobacteriaceae	Shigella
ASD0449	Shigella boydii	99.609	species	Bacteria	Proteobacteria	Gammaproteobacteria	Enterobacteriales	Enterobacteriaceae	Shigella
ASD0450	Shigella boydii	99.623	species	Bacteria	Proteobacteria	Gammaproteobacteria	Enterobacteriales	Enterobacteriaceae	Shigella
ASD0451	Shigella boydii	99.602	species	Bacteria	Proteobacteria	Gammaproteobacteria	Enterobacteriales	Enterobacteriaceae	Shigella
ASD0452	Enterococcus faecium	99.78	species	Bacteria	Firmicutes	Bacilli	Lactobacillales	Enterococcaceae	Enterococcus
ASD0453	Clostridium saudiense	100	species	Bacteria	Firmicutes	Clostridia	Clostridiales	Clostridiaceae	Clostridium
ASD0454	Hungatella hathewayi	99.219	species	Bacteria	Firmicutes	Clostridia	Lachnospirales	Lachnospiraceae	Hungatella
ASD0455	Enterococcus faecium	99.786	species	Bacteria	Firmicutes	Bacilli	Lactobacillales	Enterococcaceae	Enterococcus
ASD0456	Shigella boydii	99.807	species	Bacteria	Proteobacteria	Gammaproteobacteria	Enterobacteriales	Enterobacteriaceae	Shigella
ASD0457	Shigella flexneri	100	species	Bacteria	Proteobacteria	Gammaproteobacteria	Enterobacteriales	Enterobacteriaceae	Shigella
ASD0458	Enterococcus faecium	99.802	species	Bacteria	Firmicutes	Bacilli	Lactobacillales	Enterococcaceae	Enterococcus
ASD0459	Shigella flexneri	100	species	Bacteria	Proteobacteria	Gammaproteobacteria	Enterobacteriales	Enterobacteriaceae	Shigella
ASD0460	Bifidobacterium longum subsp. suillum	99.613	subspecies	Bacteria	Actinobacteria	Actinobacteria	Bifidobacteriales	Bifidobacteriaceae	Bifidobacterium
ASD0461	Enterococcus faecium	99.769	species	Bacteria	Firmicutes	Bacilli	Lactobacillales	Enterococcaceae	Enterococcus
ASD0462	Shigella boydii	99.606	species	Bacteria	Proteobacteria	Gammaproteobacteria	Enterobacteriales	Enterobacteriaceae	Shigella
ASD0463	Weissella confusa	100	species	Bacteria	Firmicutes	Bacilli	Lactobacillales	Leuconostocaceae	Weissella
ASD0464	Shigella flexneri	100	species	Bacteria	Proteobacteria	Gammaproteobacteria	Enterobacteriales	Enterobacteriaceae	Shigella
ASD0465	Enterococcus faecium	99.786	species	Bacteria	Firmicutes	Bacilli	Lactobacillales	Enterococcaceae	Enterococcus
ASD0466	Enterococcus faecium	99.792	species	Bacteria	Firmicutes	Bacilli	Lactobacillales	Enterococcaceae	Enterococcus
ASD0467	Enterococcus faecium	99.788	species	Bacteria	Firmicutes	Bacilli	Lactobacillales	Enterococcaceae	Enterococcus
ASD0468	Shigella flexneri	100	species	Bacteria	Proteobacteria	Gammaproteobacteria	Enterobacteriales	Enterobacteriaceae	Shigella
ASD0469	Shigella dysenteriae	100	species	Bacteria	Proteobacteria	Gammaproteobacteria	Enterobacteriales	Enterobacteriaceae	Shigella
ASD0470	Enterococcus faecium	99.821	species	Bacteria	Firmicutes	Bacilli	Lactobacillales	Enterococcaceae	Enterococcus
ASD0471	Enterococcus faecium	99.778	species	Bacteria	Firmicutes	Bacilli	Lactobacillales	Enterococcaceae	Enterococcus
ASD0472	Shigella flexneri	100	species	Bacteria	Proteobacteria	Gammaproteobacteria	Enterobacteriales	Enterobacteriaceae	Shigella
ASD0473	Enterococcus avium ATCC 14025	100	strain	Bacteria	Firmicutes	Bacilli	Lactobacillales	Enterococcaceae	Enterococcus
ASD0474	Bacteroides uniformis	99.804	species	Bacteria	Bacteroidota	Bacteroidia	Bacteroidales	Bacteroidaceae	Bacteroides
ASD0475	Bifidobacterium longum subsp. suillum	99.601	subspecies	Bacteria	Actinobacteria	Actinobacteria	Bifidobacteriales	Bifidobacteriaceae	Bifidobacterium
ASD0476	Shigella flexneri	100	species	Bacteria	Proteobacteria	Gammaproteobacteria	Enterobacteriales	Enterobacteriaceae	Shigella
ASD0477	Enterococcus faecium	99.796	species	Bacteria	Firmicutes	Bacilli	Lactobacillales	Enterococcaceae	Enterococcus
ASD0478	Enterococcus faecium	99.774	species	Bacteria	Firmicutes	Bacilli	Lactobacillales	Enterococcaceae	Enterococcus
ASD0479	Enterococcus faecium	99.782	species	Bacteria	Firmicutes	Bacilli	Lactobacillales	Enterococcaceae	Enterococcus
ASD0480	Phocaeicola vulgatus ATCC 8482	99.632	strain	Bacteria	Bacteroidota	Bacteroidia	Bacteroidales	Bacteroidaceae	Phocaeicola
ASD0481	Shigella boydii	99.598	species	Bacteria	Proteobacteria	Gammaproteobacteria	Enterobacteriales	Enterobacteriaceae	Shigella
ASD0482	Enterococcus faecium	99.817	species	Bacteria	Firmicutes	Bacilli	Lactobacillales	Enterococcaceae	Enterococcus
ASD0483	Enterococcus faecium	99.789	species	Bacteria	Firmicutes	Bacilli	Lactobacillales	Enterococcaceae	Enterococcus
ASD0484	Klebsiella pneumoniae	99.576	subspecies	Bacteria	Proteobacteria	Gammaproteobacteria	Enterobacteriales	Enterobacteriaceae	Klebsiella
ASD0485	Enterococcus faecium	99.784	species	Bacteria	Firmicutes	Bacilli	Lactobacillales	Enterococcaceae	Enterococcus
ASD0486	Shigella flexneri	100	species	Bacteria	Proteobacteria	Gammaproteobacteria	Enterobacteriales	Enterobacteriaceae	Shigella
ASD0487	Shigella flexneri	100	species	Bacteria	Proteobacteria	Gammaproteobacteria	Enterobacteriales	Enterobacteriaceae	Shigella
ASD0488	Shigella boydii	99.621	species	Bacteria	Proteobacteria	Gammaproteobacteria	Enterobacteriales	Enterobacteriaceae	Shigella
ASD0489	Shigella flexneri	100	species	Bacteria	Proteobacteria	Gammaproteobacteria	Enterobacteriales	Enterobacteriaceae	Shigella
ASD0490	Bifidobacterium longum subsp. suillum	99.626	subspecies	Bacteria	Actinobacteria	Actinobacteria	Bifidobacteriales	Bifidobacteriaceae	Bifidobacterium
ASD0491	Shigella boydii	99.615	species	Bacteria	Proteobacteria	Gammaproteobacteria	Enterobacteriales	Enterobacteriaceae	Shigella
ASD0492	Phocaeicola vulgatus ATCC 8482	100	strain	Bacteria	Bacteroidota	Bacteroidia	Bacteroidales	Bacteroidaceae	Phocaeicola
ASD0493	Shigella flexneri	100	species	Bacteria	Proteobacteria	Gammaproteobacteria	Enterobacteriales	Enterobacteriaceae	Shigella
ASD0494	Enterococcus faecium	99.793	species	Bacteria	Firmicutes	Bacilli	Lactobacillales	Enterococcaceae	Enterococcus
ASD0495	Enterococcus faecium	99.774	species	Bacteria	Firmicutes	Bacilli	Lactobacillales	Enterococcaceae	Enterococcus
ASD0496	Enterococcus faecium	99.794	species	Bacteria	Firmicutes	Bacilli	Lactobacillales	Enterococcaceae	Enterococcus
ASD0497	Enterococcus faecium	99.792	species	Bacteria	Firmicutes	Bacilli	Lactobacillales	Enterococcaceae	Enterococcus
ASD0498	Enterococcus faecium	99.787	species	Bacteria	Firmicutes	Bacilli	Lactobacillales	Enterococcaceae	Enterococcus
ASD0499	Bifidobacterium longum subsp. suillum	99.643	subspecies	Bacteria	Actinobacteria	Actinobacteria	Bifidobacteriales	Bifidobacteriaceae	Bifidobacterium
ASD0500	Klebsiella pneumoniae	99.632	species	Bacteria	Proteobacteria	Gammaproteobacteria	Enterobacteriales	Enterobacteriaceae	Klebsiella
ASD0501	Shigella flexneri	100	species	Bacteria	Proteobacteria	Gammaproteobacteria	Enterobacteriales	Enterobacteriaceae	Shigella
ASD0502	Shigella boydii	99.587	species	Bacteria	Proteobacteria	Gammaproteobacteria	Enterobacteriales	Enterobacteriaceae	Shigella
ASD0503	Bifidobacterium longum subsp. suillum	99.645	subspecies	Bacteria	Actinobacteria	Actinobacteria	Bifidobacteriales	Bifidobacteriaceae	Bifidobacterium
ASD0504	Shigella flexneri	100	species	Bacteria	Proteobacteria	Gammaproteobacteria	Enterobacteriales	Enterobacteriaceae	Shigella
ASD0505	Bacteroides thetaiotaomicron	99.818	species	Bacteria	Bacteroidota	Bacteroidia	Bacteroidales	Bacteroidaceae	Bacteroides
ASD0506	Shigella boydii	99.546	species	Bacteria	Proteobacteria	Gammaproteobacteria	Enterobacteriales	Enterobacteriaceae	Shigella
ASD0507	Amedibacillus hominis	100	species	Bacteria	Firmicutes	Bacilli	Erysipelotrichales	Erysipelotrichaceae	Amedibacillus
ASD0508	Shigella boydii	99.561	species	Bacteria	Proteobacteria	Gammaproteobacteria	Enterobacteriales	Enterobacteriaceae	Shigella
ASD0509	Shigella boydii	99.562	species	Bacteria	Proteobacteria	Gammaproteobacteria	Enterobacteriales	Enterobacteriaceae	Shigella
ASD0510	Shigella flexneri	99.593	strain	Bacteria	Proteobacteria	Gammaproteobacteria	Enterobacteriales	Enterobacteriaceae	Shigella
ASD0511	Shigella boydii	99.569	species	Bacteria	Proteobacteria	Gammaproteobacteria	Enterobacteriales	Enterobacteriaceae	Shigella
ASD0512	Shigella boydii	99.455	species	Bacteria	Proteobacteria	Gammaproteobacteria	Enterobacteriales	Enterobacteriaceae	Shigella
ASD0513	Shigella boydii	99.553	species	Bacteria	Proteobacteria	Gammaproteobacteria	Enterobacteriales	Enterobacteriaceae	Shigella
ASD0514	Phocaeicola vulgatus ATCC 8482	99.761	strain	Bacteria	Bacteroidota	Bacteroidia	Bacteroidales	Bacteroidaceae	Phocaeicola
ASD0515	Shigella flexneri	99.784	species	Bacteria	Proteobacteria	Gammaproteobacteria	Enterobacteriales	Enterobacteriaceae	Shigella
ASD0516	Escherichia fergusonii ATCC 35469	99.577	strain	Bacteria	Proteobacteria	Gammaproteobacteria	Enterobacteriales	Enterobacteriaceae	Escherichia
ASD0517	Shigella boydii	99.555	species	Bacteria	Proteobacteria	Gammaproteobacteria	Enterobacteriales	Enterobacteriaceae	Shigella
ASD0518	Shigella boydii	99.569	species	Bacteria	Proteobacteria	Gammaproteobacteria	Enterobacteriales	Enterobacteriaceae	Shigella
ASD0519	Shigella boydii	99.59	NA	Bacteria	Proteobacteria	Gammaproteobacteria	Enterobacteriales	Enterobacteriaceae	Shigella
ASD0520	Klebsiella pneumoniae	100	species	Bacteria	Proteobacteria	Gammaproteobacteria	Enterobacteriales	Enterobacteriaceae	Klebsiella
ASD0521	Shigella boydii	99.549	species	Bacteria	Proteobacteria	Gammaproteobacteria	Enterobacteriales	Enterobacteriaceae	Shigella
ASD0522	Enterococcus durans	100	species	Bacteria	Firmicutes	Bacilli	Lactobacillales	Enterococcaceae	Enterococcus
ASD0523	Hungatella hathewayi	99.369	species	Bacteria	Firmicutes	Clostridia	Lachnospirales	Lachnospiraceae	Hungatella
ASD0524	Bifidobacterium pseudocatenulatum	100	species	Bacteria	Actinobacteria	Actinobacteria	Bifidobacteriales	Bifidobacteriaceae	Bifidobacterium
ASD0525	Bacteroides uniformis	99.769	species	Bacteria	Bacteroidota	Bacteroidia	Bacteroidales	Bacteroidaceae	Bacteroides
ASD0526	Escherichia fergusonii ATCC 35469	99.582	strain	Bacteria	Proteobacteria	Gammaproteobacteria	Enterobacteriales	Enterobacteriaceae	Escherichia
ASD0527	Thomasclavelia ramosa	100	species	Bacteria	Firmicutes	Erysipelotrichia	Erysipelotrichales	Coprobacillaceae	Thomasclavelia
ASD0528	Shigella flexneri	100	species	Bacteria	Proteobacteria	Gammaproteobacteria	Enterobacteriales	Enterobacteriaceae	Shigella
ASD0529	Shigella boydii	99.577	species	Bacteria	Proteobacteria	Gammaproteobacteria	Enterobacteriales	Enterobacteriaceae	Shigella
ASD0530	NA	98.58	NA	Bacteria	Actinobacteria	Actinobacteria	Bifidobacteriales	Bifidobacteriaceae	Bifidobacterium
ASD0531	Bacteroides fragilis NCTC 9343	99.764	strain	Bacteria	Bacteroidota	Bacteroidia	Bacteroidales	Bacteroidaceae	Bacteroides
ASD0532	Escherichia fergusonii ATCC 35469	99.676	species	Bacteria	Proteobacteria	Gammaproteobacteria	Enterobacteriales	Enterobacteriaceae	Escherichia
ASD0533	Bacteroides thetaiotaomicron	99.346	species	Bacteria	Bacteroidota	Bacteroidia	Bacteroidales	Bacteroidaceae	Bacteroides
ASD0534	Bacteroides fragilis NCTC 9343	99.774	strain	Bacteria	Bacteroidota	Bacteroidia	Bacteroidales	Bacteroidaceae	Bacteroides
ASD0535	Phocaeicola vulgatus ATCC 8482	100	strain	Bacteria	Bacteroidota	Bacteroidia	Bacteroidales	Bacteroidaceae	Phocaeicola
ASD0536	Escherichia fergusonii ATCC 35469	100	species	Bacteria	Proteobacteria	Gammaproteobacteria	Enterobacteriales	Enterobacteriaceae	Escherichia
ASD0537	Shigella flexneri	100	species	Bacteria	Proteobacteria	Gammaproteobacteria	Enterobacteriales	Enterobacteriaceae	Shigella
ASD0538	Bifidobacterium longum subsp. suillum	99.486	subspecies	Bacteria	Actinobacteria	Actinobacteria	Bifidobacteriales	Bifidobacteriaceae	Bifidobacterium
ASD0539	Bacteroides thetaiotaomicron	99.748	species	Bacteria	Bacteroidota	Bacteroidia	Bacteroidales	Bacteroidaceae	Bacteroides
ASD0540	Escherichia fergusonii ATCC 35469	100	species	Bacteria	Proteobacteria	Gammaproteobacteria	Enterobacteriales	Enterobacteriaceae	Escherichia
ASD0541	Enterococcus faecalis	100	species	Bacteria	Firmicutes	Bacilli	Lactobacillales	Enterococcaceae	Enterococcus
ASD0542	Escherichia fergusonii ATCC 35469	100	species	Bacteria	Proteobacteria	Gammaproteobacteria	Enterobacteriales	Enterobacteriaceae	Escherichia
ASD0543	Enterococcus faecalis	100	species	Bacteria	Firmicutes	Bacilli	Lactobacillales	Enterococcaceae	Enterococcus
ASD0544	Bifidobacterium pseudocatenulatum	100	species	Bacteria	Actinobacteria	Actinobacteria	Bifidobacteriales	Bifidobacteriaceae	Bifidobacterium
ASD0545	Shigella dysenteriae	100	species	Bacteria	Proteobacteria	Gammaproteobacteria	Enterobacteriales	Enterobacteriaceae	Shigella
ASD0546	Limosilactobacillus mucosae	100	species	Bacteria	Firmicutes	Bacilli	Lactobacillales	Lactobacillaceae	Limosilactobacillus
ASD0547	Shigella flexneri	100	species	Bacteria	Proteobacteria	Gammaproteobacteria	Enterobacteriales	Enterobacteriaceae	Shigella
ASD0548	Bacteroides kribbi	99.338	species	Bacteria	Bacteroidota	Bacteroidia	Bacteroidales	Bacteroidaceae	Bacteroides
ASD0549	Shigella flexneri	100	species	Bacteria	Proteobacteria	Gammaproteobacteria	Enterobacteriales	Enterobacteriaceae	Shigella
ASD0550	Klebsiella pneumoniae	99.479	species	Bacteria	Proteobacteria	Gammaproteobacteria	Enterobacteriales	Enterobacteriaceae	Klebsiella
ASD0551	Bifidobacterium longum subsp. suillum	99.481	subspecies	Bacteria	Actinobacteria	Actinobacteria	Bifidobacteriales	Bifidobacteriaceae	Bifidobacterium
ASD0552	Escherichia fergusonii ATCC 35469	100	species	Bacteria	Proteobacteria	Gammaproteobacteria	Enterobacteriales	Enterobacteriaceae	Escherichia
ASD0553	Bifidobacterium longum subsp. suillum	99.54	subspecies	Bacteria	Actinobacteria	Actinobacteria	Bifidobacteriales	Bifidobacteriaceae	Bifidobacterium
ASD0554	Enterococcus faecalis	100	species	Bacteria	Firmicutes	Bacilli	Lactobacillales	Enterococcaceae	Enterococcus
ASD0555	Bifidobacterium longum subsp. suillum	99.58	subspecies	Bacteria	Actinobacteria	Actinobacteria	Bifidobacteriales	Bifidobacteriaceae	Bifidobacterium
ASD0556	Bacteroides thetaiotaomicron	99.751	species	Bacteria	Bacteroidota	Bacteroidia	Bacteroidales	Bacteroidaceae	Bacteroides
ASD0557	Escherichia fergusonii ATCC 35469	99.554	strain	Bacteria	Proteobacteria	Gammaproteobacteria	Enterobacteriales	Enterobacteriaceae	Escherichia
ASD0558	Bifidobacterium pseudocatenulatum	100	species	Bacteria	Actinobacteria	Actinobacteria	Bifidobacteriales	Bifidobacteriaceae	Bifidobacterium
ASD0559	Enterocloster citroniae	100	species	Bacteria	Firmicutes	Clostridia	Lachnospirales	Lachnospiraceae	Enterocloster
ASD0560	Escherichia fergusonii ATCC 35469	99.6	species	Bacteria	Proteobacteria	Gammaproteobacteria	Enterobacteriales	Enterobacteriaceae	Escherichia
ASD0561	Escherichia fergusonii ATCC 35469	100	species	Bacteria	Proteobacteria	Gammaproteobacteria	Enterobacteriales	Enterobacteriaceae	Escherichia
ASD0562	Shigella dysenteriae	100	species	Bacteria	Proteobacteria	Gammaproteobacteria	Enterobacteriales	Enterobacteriaceae	Shigella
ASD0563	Shigella dysenteriae	100	species	Bacteria	Proteobacteria	Gammaproteobacteria	Enterobacteriales	Enterobacteriaceae	Shigella
ASD0564	Escherichia fergusonii ATCC 35469	99.462	species	Bacteria	Proteobacteria	Gammaproteobacteria	Enterobacteriales	Enterobacteriaceae	Escherichia
ASD0565	Coprococcus comes ATCC 27758	99.54	strain	Bacteria	Firmicutes	Clostridia	Clostridiales	Lachnospiraceae	Coprococcus
ASD0566	Shigella flexneri	100	species	Bacteria	Proteobacteria	Gammaproteobacteria	Enterobacteriales	Enterobacteriaceae	Shigella
ASD0567	Klebsiella pneumoniae subsp. ozaenae	100	species	Bacteria	Proteobacteria	Gammaproteobacteria	Enterobacteriales	Enterobacteriaceae	Klebsiella
ASD0568	Shigella flexneri	100	species	Bacteria	Proteobacteria	Gammaproteobacteria	Enterobacteriales	Enterobacteriaceae	Shigella
ASD0569	Enterococcus faecium	100	species	Bacteria	Firmicutes	Bacilli	Lactobacillales	Enterococcaceae	Enterococcus
ASD0570	Enterococcus durans	100	species	Bacteria	Firmicutes	Bacilli	Lactobacillales	Enterococcaceae	Enterococcus
ASD0571	Shigella dysenteriae	100	species	Bacteria	Proteobacteria	Gammaproteobacteria	Enterobacteriales	Enterobacteriaceae	Shigella
ASD0572	Enterococcus durans	100	species	Bacteria	Firmicutes	Bacilli	Lactobacillales	Enterococcaceae	Enterococcus
ASD0573	Enterococcus durans	100	species	Bacteria	Firmicutes	Bacilli	Lactobacillales	Enterococcaceae	Enterococcus
ASD0574	Lactiplantibacillus plantarum	100	species	Bacteria	Firmicutes	Bacilli	Lactobacillales	Lactobacillaceae	Lactiplantibacillus
ASD0575	Enterococcus durans	100	species	Bacteria	Firmicutes	Bacilli	Lactobacillales	Enterococcaceae	Enterococcus
ASD0576	Enterococcus durans	100	species	Bacteria	Firmicutes	Bacilli	Lactobacillales	Enterococcaceae	Enterococcus
ASD0577	Enterococcus durans	100	species	Bacteria	Firmicutes	Bacilli	Lactobacillales	Enterococcaceae	Enterococcus
ASD0578	Enterococcus durans	100	species	Bacteria	Firmicutes	Bacilli	Lactobacillales	Enterococcaceae	Enterococcus
ASD0579	Enterococcus faecium	100	species	Bacteria	Firmicutes	Bacilli	Lactobacillales	Enterococcaceae	Enterococcus
ASD0580	Enterococcus durans	100	species	Bacteria	Firmicutes	Bacilli	Lactobacillales	Enterococcaceae	Enterococcus
ASD0581	Enterococcus faecium	100	species	Bacteria	Firmicutes	Bacilli	Lactobacillales	Enterococcaceae	Enterococcus
ASD0582	Enterococcus durans	100	species	Bacteria	Firmicutes	Bacilli	Lactobacillales	Enterococcaceae	Enterococcus
ASD0583	Enterococcus faecium	100	species	Bacteria	Firmicutes	Bacilli	Lactobacillales	Enterococcaceae	Enterococcus
ASD0584	Enterococcus faecium	100	species	Bacteria	Firmicutes	Bacilli	Lactobacillales	Enterococcaceae	Enterococcus
ASD0585	Shigella flexneri	100	species	Bacteria	Proteobacteria	Gammaproteobacteria	Enterobacteriales	Enterobacteriaceae	Shigella
ASD0586	Enterococcus faecalis	100	species	Bacteria	Firmicutes	Bacilli	Lactobacillales	Enterococcaceae	Enterococcus
ASD0587	Shigella dysenteriae	100	species	Bacteria	Proteobacteria	Gammaproteobacteria	Enterobacteriales	Enterobacteriaceae	Shigella
ASD0588	Bacteroides uniformis	99.767	species	Bacteria	Bacteroidota	Bacteroidia	Bacteroidales	Bacteroidaceae	Bacteroides
ASD0589	Phocaeicola vulgatus	100	strain	Bacteria	Bacteroidota	Bacteroidia	Bacteroidales	Bacteroidaceae	Phocaeicola
ASD0590	Phocaeicola vulgatus ATCC 8482	99.261	strain	Bacteria	Bacteroidota	Bacteroidia	Bacteroidales	Bacteroidaceae	Phocaeicola
ASD0591	Shigella flexneri	100	species	Bacteria	Proteobacteria	Gammaproteobacteria	Enterobacteriales	Enterobacteriaceae	Shigella
ASD0592	Citrobacter murliniae	99.761	species	Bacteria	Proteobacteria	Gammaproteobacteria	Enterobacteriales	Enterobacteriaceae	Citrobacter
ASD0593	Escherichia coli	100	species	Bacteria	Proteobacteria	Gammaproteobacteria	Enterobacteriales	Enterobacteriaceae	Escherichia
ASD0594	[Clostridium] methylpentosum	89.027	species	Bacteria	Firmicutes	Clostridia	Clostridiales	Clostridiaceae	Clostridium
ASD0595	Shigella dysenteriae	100	species	Bacteria	Proteobacteria	Gammaproteobacteria	Enterobacteriales	Enterobacteriaceae	Shigella
ASD0596	Phocaeicola vulgatus ATCC 8482	99.733	strain	Bacteria	Bacteroidota	Bacteroidia	Bacteroidales	Bacteroidaceae	Phocaeicola
ASD0597	Alistipes onderdonkii	100	species	Bacteria	Bacteroidota	Bacteroidia	Bacteroidales	Rikenellaceae	Alistipes
ASD0598	Phocaeicola vulgatus	99.772	strain	Bacteria	Bacteroidota	Bacteroidia	Bacteroidales	Bacteroidaceae	Phocaeicola
ASD0599	Lacrimispora indolis	96.183	strain	Bacteria	Firmicutes	Clostridia	Lachnospirales	Lachnospiraceae	Lacrimispora
ASD0600	Phocaeicola vulgatus ATCC 8482	100	strain	Bacteria	Bacteroidota	Bacteroidia	Bacteroidales	Bacteroidaceae	Phocaeicola
ASD0601	Odoribacter splanchnicus	99.77	species	Bacteria	Bacteroidota	Bacteroidia	Bacteroidales	[Odoribacteraceae]	Odoribacter
ASD0602	Bifidobacterium longum subsp. suillum	99.339	subspecies	Bacteria	Actinobacteria	Actinobacteria	Bifidobacteriales	Bifidobacteriaceae	Bifidobacterium
ASD0603	Escherichia coli	100	species	Bacteria	Proteobacteria	Gammaproteobacteria	Enterobacteriales	Enterobacteriaceae	Escherichia
ASD0604	Phocaeicola vulgatus ATCC 8482	99.208	strain	Bacteria	Bacteroidota	Bacteroidia	Bacteroidales	Bacteroidaceae	Phocaeicola
ASD0605	Bacteroides thetaiotaomicron	100	species	Bacteria	Bacteroidota	Bacteroidia	Bacteroidales	Bacteroidaceae	Bacteroides
ASD0606	Phocaeicola vulgatus ATCC 8482	100	strain	Bacteria	Bacteroidota	Bacteroidia	Bacteroidales	Bacteroidaceae	Phocaeicola
ASD0607	Parabacteroides distasonis ATCC 8503	99.076	strain	Bacteria	Bacteroidota	Bacteroidia	Bacteroidales	Porphyromonadaceae	Parabacteroides
ASD0608	Phocaeicola vulgatus ATCC 8482	100	strain	Bacteria	Bacteroidota	Bacteroidia	Bacteroidales	Bacteroidaceae	Phocaeicola
ASD0609	Phocaeicola vulgatus ATCC 8482	100	strain	Bacteria	Bacteroidota	Bacteroidia	Bacteroidales	Bacteroidaceae	Phocaeicola
ASD0610	Phocaeicola vulgatus ATCC 8482	99.744	strain	Bacteria	Bacteroidota	Bacteroidia	Bacteroidales	Bacteroidaceae	Phocaeicola
ASD0611	Pyramidobacter piscolens	100	species	Bacteria	Synergistetes	Synergistia	Synergistales	Dethiosulfovibrionaceae	Pyramidobacter
ASD0612	Parabacteroides distasonis ATCC 8503	99.107	strain	Bacteria	Bacteroidota	Bacteroidia	Bacteroidales	Porphyromonadaceae	Parabacteroides
ASD0613	Bacteroides caccae	99.492	species	Bacteria	Bacteroidota	Bacteroidia	Bacteroidales	Bacteroidaceae	Bacteroides
ASD0614	Phocaeicola vulgatus ATCC 8482	99.755	strain	Bacteria	Bacteroidota	Bacteroidia	Bacteroidales	Bacteroidaceae	Phocaeicola
ASD0615	Blautia luti DSM 14534 = JCM 17040	98.387	strain	Bacteria	Firmicutes	Clostridia	Clostridiales	Lachnospiraceae	Blautia
ASD0616	Shigella dysenteriae	100	species	Bacteria	Proteobacteria	Gammaproteobacteria	Enterobacteriales	Enterobacteriaceae	Shigella
ASD0617	Shigella flexneri	100	species	Bacteria	Proteobacteria	Gammaproteobacteria	Enterobacteriales	Enterobacteriaceae	Shigella
ASD0618	Phocaeicola vulgatus ATCC 8482	100	strain	Bacteria	Bacteroidota	Bacteroidia	Bacteroidales	Bacteroidaceae	Phocaeicola
ASD0619	Butyricimonas virosa	99.554	species	Bacteria	Bacteroidota	Bacteroidia	Bacteroidales	[Odoribacteraceae]	Butyricimonas
ASD0620	Veillonella parvula DSM 2008	98.78	species	Bacteria	Firmicutes	Clostridia	Clostridiales	Veillonellaceae	Veillonella
ASD0621	Enterococcus durans	100	species	Bacteria	Firmicutes	Bacilli	Lactobacillales	Enterococcaceae	Enterococcus
ASD0622	Enterococcus durans	100	species	Bacteria	Firmicutes	Bacilli	Lactobacillales	Enterococcaceae	Enterococcus
ASD0623	Escherichia coli	99.788	species	Bacteria	Proteobacteria	Gammaproteobacteria	Enterobacteriales	Enterobacteriaceae	Escherichia
ASD0624	Bacillus toyonensis	100	species	Bacteria	Firmicutes	Bacilli	Bacillales	Bacillaceae	Bacillus
ASD0625	Limosilactobacillus fermentum	100	species	Bacteria	Firmicutes	Bacilli	Lactobacillales	Lactobacillaceae	Limosilactobacillus
ASD0626	Enterococcus durans	100	species	Bacteria	Firmicutes	Bacilli	Lactobacillales	Enterococcaceae	Enterococcus
ASD0627	Klebsiella pneumoniae	99.58	species	Bacteria	Proteobacteria	Gammaproteobacteria	Enterobacteriales	Enterobacteriaceae	Klebsiella
ASD0628	Escherichia fergusonii ATCC 35469	100	species	Bacteria	Proteobacteria	Gammaproteobacteria	Enterobacteriales	Enterobacteriaceae	Escherichia
ASD0629	Enterococcus durans	100	species	Bacteria	Firmicutes	Bacilli	Lactobacillales	Enterococcaceae	Enterococcus
ASD0630	Ligilactobacillus salivarius	100	species	Bacteria	Firmicutes	Bacilli	Lactobacillales	Lactobacillaceae	Ligilactobacillus
ASD0631	Klebsiella pneumoniae	99.577	species	Bacteria	Proteobacteria	Gammaproteobacteria	Enterobacteriales	Enterobacteriaceae	Klebsiella
ASD0632	Bifidobacterium longum subsp. suillum	99.591	subspecies	Bacteria	Actinobacteria	Actinobacteria	Bifidobacteriales	Bifidobacteriaceae	Bifidobacterium
ASD0633	Shigella flexneri	99.788	species	Bacteria	Proteobacteria	Gammaproteobacteria	Enterobacteriales	Enterobacteriaceae	Shigella
ASD0634	Enterococcus durans	100	species	Bacteria	Firmicutes	Bacilli	Lactobacillales	Enterococcaceae	Enterococcus
ASD0635	Enterocloster citroniae	100	species	Bacteria	Firmicutes	Clostridia	Lachnospirales	Lachnospiraceae	Enterocloster
ASD0636	Klebsiella pneumoniae	99.595	species	Bacteria	Proteobacteria	Gammaproteobacteria	Enterobacteriales	Enterobacteriaceae	Klebsiella
ASD0637	Enterococcus durans	100	species	Bacteria	Firmicutes	Bacilli	Lactobacillales	Enterococcaceae	Enterococcus
ASD0638	Enterococcus durans	100	species	Bacteria	Firmicutes	Bacilli	Lactobacillales	Enterococcaceae	Enterococcus
ASD0639	Enterococcus durans	100	species	Bacteria	Firmicutes	Bacilli	Lactobacillales	Enterococcaceae	Enterococcus
ASD0640	Enterococcus durans	100	species	Bacteria	Firmicutes	Bacilli	Lactobacillales	Enterococcaceae	Enterococcus
ASD0641	Phocaeicola vulgatus ATCC 8482	99.783	strain	Bacteria	Bacteroidota	Bacteroidia	Bacteroidales	Bacteroidaceae	Phocaeicola
ASD0642	Bacteroides xylanisolvens XB1A	100	strain	Bacteria	Bacteroidota	Bacteroidia	Bacteroidales	Bacteroidaceae	Bacteroides
ASD0643	Hungatella effluvii	99.573	species	Bacteria	Firmicutes	Clostridia	Lachnospirales	Lachnospiraceae	Hungatella
ASD0644	Klebsiella variicola	100	species	Bacteria	Proteobacteria	Gammaproteobacteria	Enterobacteriales	Enterobacteriaceae	Klebsiella
ASD0645	Enterococcus avium ATCC 14025	99.591	strain	Bacteria	Firmicutes	Bacilli	Lactobacillales	Enterococcaceae	Enterococcus
ASD0646	Enterococcus durans	100	species	Bacteria	Firmicutes	Bacilli	Lactobacillales	Enterococcaceae	Enterococcus
ASD0647	Phascolarctobacterium faecium	99.789	species	Bacteria	Firmicutes	Clostridia	Clostridiales	Veillonellaceae	Phascolarctobacterium
ASD0648	Enterococcus avium ATCC 14025	99.784	strain	Bacteria	Firmicutes	Bacilli	Lactobacillales	Enterococcaceae	Enterococcus
ASD0649	Klebsiella pneumoniae	99.577	species	Bacteria	Proteobacteria	Gammaproteobacteria	Enterobacteriales	Enterobacteriaceae	Klebsiella
ASD0650	Enterococcus durans	100	species	Bacteria	Firmicutes	Bacilli	Lactobacillales	Enterococcaceae	Enterococcus
ASD0651	Enterococcus avium ATCC 14025	99.783	strain	Bacteria	Firmicutes	Bacilli	Lactobacillales	Enterococcaceae	Enterococcus
ASD0652	Bacillus toyonensis	100	species	Bacteria	Firmicutes	Bacilli	Bacillales	Bacillaceae	Bacillus
ASD0653	Enterococcus durans	100	species	Bacteria	Firmicutes	Bacilli	Lactobacillales	Enterococcaceae	Enterococcus
ASD0654	Klebsiella pneumoniae	99.793	species	Bacteria	Proteobacteria	Gammaproteobacteria	Enterobacteriales	Enterobacteriaceae	Klebsiella
ASD0655	Enterococcus avium ATCC 14025	99.793	strain	Bacteria	Firmicutes	Bacilli	Lactobacillales	Enterococcaceae	Enterococcus
ASD0656	Thomasclavelia ramosa	100	species	Bacteria	Firmicutes	Erysipelotrichia	Erysipelotrichales	Coprobacillaceae	Thomasclavelia
ASD0657	Shigella flexneri	99.791	species	Bacteria	Proteobacteria	Gammaproteobacteria	Enterobacteriales	Enterobacteriaceae	Shigella
ASD0658	Klebsiella pneumoniae	99.587	species	Bacteria	Proteobacteria	Gammaproteobacteria	Enterobacteriales	Enterobacteriaceae	Klebsiella
ASD0659	Lacticaseibacillus paracasei subsp. tolerans	99.786	subspecies	Bacteria	Firmicutes	Bacilli	Lactobacillales	Lactobacillaceae	Lacticaseibacillus
ASD0660	Shigella flexneri	100	species	Bacteria	Proteobacteria	Gammaproteobacteria	Enterobacteriales	Enterobacteriaceae	Shigella
ASD0661	Enterococcus innesii	100	species	Bacteria	Firmicutes	Bacilli	Lactobacillales	Enterococcaceae	Enterococcus
ASD0662	Hungatella hathewayi	99.151	species	Bacteria	Firmicutes	Clostridia	Lachnospirales	Lachnospiraceae	Hungatella
ASD0663	Enterococcus durans	100	species	Bacteria	Firmicutes	Bacilli	Lactobacillales	Enterococcaceae	Enterococcus
ASD0664	Enterococcus durans	100	species	Bacteria	Firmicutes	Bacilli	Lactobacillales	Enterococcaceae	Enterococcus
ASD0665	Escherichia fergusonii ATCC 35469	99.58	species	Bacteria	Proteobacteria	Gammaproteobacteria	Enterobacteriales	Enterobacteriaceae	Escherichia
ASD0666	Escherichia fergusonii ATCC 35469	99.588	species	Bacteria	Proteobacteria	Gammaproteobacteria	Enterobacteriales	Enterobacteriaceae	Escherichia
ASD0667	Enterococcus durans	100	species	Bacteria	Firmicutes	Bacilli	Lactobacillales	Enterococcaceae	Enterococcus
ASD0668	Escherichia fergusonii ATCC 35469	100	species	Bacteria	Proteobacteria	Gammaproteobacteria	Enterobacteriales	Enterobacteriaceae	Escherichia
ASD0669	Enterococcus durans	100	species	Bacteria	Firmicutes	Bacilli	Lactobacillales	Enterococcaceae	Enterococcus
ASD0670	Enterococcus faecium	100	species	Bacteria	Firmicutes	Bacilli	Lactobacillales	Enterococcaceae	Enterococcus
ASD0671	Bacillus toyonensis	100	species	Bacteria	Firmicutes	Bacilli	Bacillales	Bacillaceae	Bacillus
ASD0672	Escherichia fergusonii ATCC 35469	100	species	Bacteria	Proteobacteria	Gammaproteobacteria	Enterobacteriales	Enterobacteriaceae	Escherichia
ASD0673	Enterococcus avium ATCC 14025	99.792	strain	Bacteria	Firmicutes	Bacilli	Lactobacillales	Enterococcaceae	Enterococcus
ASD0674	Bacillus toyonensis	100	species	Bacteria	Firmicutes	Bacilli	Bacillales	Bacillaceae	Bacillus
ASD0675	Enterococcus durans	100	species	Bacteria	Firmicutes	Bacilli	Lactobacillales	Enterococcaceae	Enterococcus
ASD0676	Shigella flexneri	100	species	Bacteria	Proteobacteria	Gammaproteobacteria	Enterobacteriales	Enterobacteriaceae	Shigella
ASD0677	Enterococcus durans	100	species	Bacteria	Firmicutes	Bacilli	Lactobacillales	Enterococcaceae	Enterococcus
ASD0678	Enterococcus durans	100	species	Bacteria	Firmicutes	Bacilli	Lactobacillales	Enterococcaceae	Enterococcus
ASD0679	Enterococcus durans	100	species	Bacteria	Firmicutes	Bacilli	Lactobacillales	Enterococcaceae	Enterococcus
ASD0680	Klebsiella variicola	100	species	Bacteria	Proteobacteria	Gammaproteobacteria	Enterobacteriales	Enterobacteriaceae	Klebsiella
ASD0681	Klebsiella pneumoniae	99.593	species	Bacteria	Proteobacteria	Gammaproteobacteria	Enterobacteriales	Enterobacteriaceae	Klebsiella
ASD0682	Vibrio alginolyticus	100	species	Bacteria	Proteobacteria	Gammaproteobacteria	Vibrionales	Vibrionaceae	Vibrio
ASD0683	Enterococcus durans	100	species	Bacteria	Firmicutes	Bacilli	Lactobacillales	Enterococcaceae	Enterococcus
ASD0684	Thomasclavelia ramosa	100	species	Bacteria	Firmicutes	Erysipelotrichia	Erysipelotrichales	Coprobacillaceae	Thomasclavelia
ASD0685	Klebsiella pneumoniae	99.584	species	Bacteria	Proteobacteria	Gammaproteobacteria	Enterobacteriales	Enterobacteriaceae	Klebsiella
ASD0686	Enterococcus faecium	100	species	Bacteria	Firmicutes	Bacilli	Lactobacillales	Enterococcaceae	Enterococcus
ASD0687	Klebsiella pneumoniae	99.587	species	Bacteria	Proteobacteria	Gammaproteobacteria	Enterobacteriales	Enterobacteriaceae	Klebsiella
ASD0688	Bifidobacterium longum subsp. suillum	99.589	subspecies	Bacteria	Actinobacteria	Actinobacteria	Bifidobacteriales	Bifidobacteriaceae	Bifidobacterium
ASD0689	Escherichia coli	99.78	species	Bacteria	Proteobacteria	Gammaproteobacteria	Enterobacteriales	Enterobacteriaceae	Escherichia
ASD0690	Enterococcus durans	100	species	Bacteria	Firmicutes	Bacilli	Lactobacillales	Enterococcaceae	Enterococcus
ASD0691	Enterococcus durans	100	species	Bacteria	Firmicutes	Bacilli	Lactobacillales	Enterococcaceae	Enterococcus
ASD0692	Enterocloster citroniae	100	species	Bacteria	Firmicutes	Clostridia	Lachnospirales	Lachnospiraceae	Enterocloster
ASD0693	Enterococcus durans	100	species	Bacteria	Firmicutes	Bacilli	Lactobacillales	Enterococcaceae	Enterococcus
ASD0694	Klebsiella variicola	100	species	Bacteria	Proteobacteria	Gammaproteobacteria	Enterobacteriales	Enterobacteriaceae	Klebsiella
ASD0695	Enterococcus durans	100	species	Bacteria	Firmicutes	Bacilli	Lactobacillales	Enterococcaceae	Enterococcus
ASD0696	Enterococcus durans	100	species	Bacteria	Firmicutes	Bacilli	Lactobacillales	Enterococcaceae	Enterococcus
ASD0697	Klebsiella pneumoniae	99.582	species	Bacteria	Proteobacteria	Gammaproteobacteria	Enterobacteriales	Enterobacteriaceae	Klebsiella
ASD0698	Klebsiella pneumoniae	99.597	species	Bacteria	Proteobacteria	Gammaproteobacteria	Enterobacteriales	Enterobacteriaceae	Klebsiella
ASD0699	Pseudomonas sichuanensis	100	species	Bacteria	Proteobacteria	Gammaproteobacteria	Pseudomonadales	Pseudomonadaceae	Pseudomonas
ASD0700	Proteus cibi	99.785	species	Bacteria	Proteobacteria	Gammaproteobacteria	Enterobacteriales	Enterobacteriaceae	Proteus
ASD0701	Bacillus toyonensis	100	species	Bacteria	Firmicutes	Bacilli	Bacillales	Bacillaceae	Bacillus
ASD0702	Enterococcus durans	100	species	Bacteria	Firmicutes	Bacilli	Lactobacillales	Enterococcaceae	Enterococcus
ASD0703	Klebsiella variicola	100	species	Bacteria	Proteobacteria	Gammaproteobacteria	Enterobacteriales	Enterobacteriaceae	Klebsiella
ASD0704	Shigella flexneri	100	species	Bacteria	Proteobacteria	Gammaproteobacteria	Enterobacteriales	Enterobacteriaceae	Shigella
ASD0705	Peptoniphilus gorbachii	99.788	species	Bacteria	Firmicutes	Clostridia	Clostridiales	[Tissierellaceae]	Peptoniphilus
ASD0706	Thomasclavelia ramosa	100	species	Bacteria	Firmicutes	Erysipelotrichia	Erysipelotrichales	Coprobacillaceae	Thomasclavelia
ASD0707	Bacillus toyonensis	100	species	Bacteria	Firmicutes	Bacilli	Bacillales	Bacillaceae	Bacillus
ASD0708	Enterococcus durans	100	species	Bacteria	Firmicutes	Bacilli	Lactobacillales	Enterococcaceae	Enterococcus
ASD0709	Klebsiella variicola	100	species	Bacteria	Proteobacteria	Gammaproteobacteria	Enterobacteriales	Enterobacteriaceae	Klebsiella
ASD0710	Enterococcus faecium	100	species	Bacteria	Firmicutes	Bacilli	Lactobacillales	Enterococcaceae	Enterococcus
ASD0711	Ligilactobacillus salivarius	100	species	Bacteria	Firmicutes	Bacilli	Lactobacillales	Lactobacillaceae	Ligilactobacillus
ASD0712	Shigella flexneri	100	species	Bacteria	Proteobacteria	Gammaproteobacteria	Enterobacteriales	Enterobacteriaceae	Shigella
ASD0713	Enterococcus avium ATCC 14025	99.788	strain	Bacteria	Firmicutes	Bacilli	Lactobacillales	Enterococcaceae	Enterococcus
ASD0714	Shigella dysenteriae	99.783	species	Bacteria	Proteobacteria	Gammaproteobacteria	Enterobacteriales	Enterobacteriaceae	Shigella
ASD0715	Shigella flexneri	100	species	Bacteria	Proteobacteria	Gammaproteobacteria	Enterobacteriales	Enterobacteriaceae	Shigella
ASD0716	Enterococcus durans	100	species	Bacteria	Firmicutes	Bacilli	Lactobacillales	Enterococcaceae	Enterococcus
ASD0717	Bacteroides uniformis	99.792	species	Bacteria	Bacteroidota	Bacteroidia	Bacteroidales	Bacteroidaceae	Bacteroides
ASD0718	Enterococcus faecium	100	species	Bacteria	Firmicutes	Bacilli	Lactobacillales	Enterococcaceae	Enterococcus
ASD0719	Klebsiella pneumoniae	99.6	species	Bacteria	Proteobacteria	Gammaproteobacteria	Enterobacteriales	Enterobacteriaceae	Klebsiella
ASD0720	Bifidobacterium longum subsp. suillum	99.583	subspecies	Bacteria	Actinobacteria	Actinobacteria	Bifidobacteriales	Bifidobacteriaceae	Bifidobacterium
ASD0721	Bifidobacterium breve DSM 20213 = JCM 1192	97.126	species	Bacteria	Actinobacteria	Actinobacteria	Bifidobacteriales	Bifidobacteriaceae	Bifidobacterium
ASD0722	Klebsiella pneumoniae	99.582	species	Bacteria	Proteobacteria	Gammaproteobacteria	Enterobacteriales	Enterobacteriaceae	Klebsiella
ASD0723	Escherichia fergusonii ATCC 35469	99.554	species	Bacteria	Proteobacteria	Gammaproteobacteria	Enterobacteriales	Enterobacteriaceae	Escherichia
ASD0724	Escherichia coli	99.768	species	Bacteria	Proteobacteria	Gammaproteobacteria	Enterobacteriales	Enterobacteriaceae	Escherichia
ASD0725	Shigella flexneri	99.798	species	Bacteria	Proteobacteria	Gammaproteobacteria	Enterobacteriales	Enterobacteriaceae	Shigella
ASD0726	Enterococcus avium ATCC 14025	99.593	strain	Bacteria	Firmicutes	Bacilli	Lactobacillales	Enterococcaceae	Enterococcus
ASD0727	Enterococcus durans	100	species	Bacteria	Firmicutes	Bacilli	Lactobacillales	Enterococcaceae	Enterococcus
ASD0728	Bacillus pacificus	100	species	Bacteria	Firmicutes	Bacilli	Bacillales	Bacillaceae	Bacillus
ASD0729	Phocaeicola vulgatus ATCC 8482	100	strain	Bacteria	Bacteroidota	Bacteroidia	Bacteroidales	Bacteroidaceae	Phocaeicola
ASD0730	[Clostridium] symbiosum	98.891	species	Bacteria	Firmicutes	Clostridia	Clostridiales	Clostridiaceae	Clostridium
ASD0731	Limosilactobacillus fermentum	100	species	Bacteria	Firmicutes	Bacilli	Lactobacillales	Lactobacillaceae	Limosilactobacillus
ASD0732	Enterococcus durans	100	species	Bacteria	Firmicutes	Bacilli	Lactobacillales	Enterococcaceae	Enterococcus
ASD0733	Coprobacillus cateniformis JCM 10604	98.729	strain	Bacteria	Firmicutes	Erysipelotrichi	Erysipelotrichales	Erysipelotrichaceae	Coprobacillus
ASD0734	Bacillus wiedmannii	100	species	Bacteria	Firmicutes	Bacilli	Bacillales	Bacillaceae	Bacillus
ASD0735	Enterococcus faecium	99.77	species	Bacteria	Firmicutes	Bacilli	Lactobacillales	Enterococcaceae	Enterococcus
ASD0736	Enterococcus faecium	99.751	species	Bacteria	Firmicutes	Bacilli	Lactobacillales	Enterococcaceae	Enterococcus
ASD0737	Enterococcus durans	100	species	Bacteria	Firmicutes	Bacilli	Lactobacillales	Enterococcaceae	Enterococcus
ASD0738	Enterococcus faecium	99.716	species	Bacteria	Firmicutes	Bacilli	Lactobacillales	Enterococcaceae	Enterococcus
ASD0739	Bacteroides stercoris ATCC 43183	98.299	strain	Bacteria	Bacteroidota	Bacteroidia	Bacteroidales	Bacteroidaceae	Bacteroides
ASD0740	Enterobacter quasihormaechei	99.763	species	Bacteria	Proteobacteria	Gammaproteobacteria	Enterobacteriales	Enterobacteriaceae	Enterobacter
ASD0741	Enterobacter cloacae	100	species	Bacteria	Proteobacteria	Gammaproteobacteria	Enterobacteriales	Enterobacteriaceae	Enterobacter
ASD0742	Enterococcus faecium	99.743	species	Bacteria	Firmicutes	Bacilli	Lactobacillales	Enterococcaceae	Enterococcus
ASD0743	Enterobacter quasihormaechei	100	species	Bacteria	Proteobacteria	Gammaproteobacteria	Enterobacteriales	Enterobacteriaceae	Enterobacter
ASD0744	Enterobacter quasihormaechei	100	species	Bacteria	Proteobacteria	Gammaproteobacteria	Enterobacteriales	Enterobacteriaceae	Enterobacter
ASD0745	Enterobacter quasihormaechei	100	species	Bacteria	Proteobacteria	Gammaproteobacteria	Enterobacteriales	Enterobacteriaceae	Enterobacter
ASD0746	Escherichia fergusonii ATCC 35469	99.715	species	Bacteria	Proteobacteria	Gammaproteobacteria	Enterobacteriales	Enterobacteriaceae	Escherichia
ASD0747	Klebsiella variicola	99.523	species	Bacteria	Proteobacteria	Gammaproteobacteria	Enterobacteriales	Enterobacteriaceae	Klebsiella
ASD0748	Bacteroides thetaiotaomicron	99.746	species	Bacteria	Bacteroidota	Bacteroidia	Bacteroidales	Bacteroidaceae	Bacteroides
ASD0749	Enterobacter quasihormaechei	100	species	Bacteria	Proteobacteria	Gammaproteobacteria	Enterobacteriales	Enterobacteriaceae	Enterobacter
ASD0750	Enterobacter quasihormaechei	99.752	species	Bacteria	Proteobacteria	Gammaproteobacteria	Enterobacteriales	Enterobacteriaceae	Enterobacter
ASD0751	Enterococcus faecium	99.749	species	Bacteria	Firmicutes	Bacilli	Lactobacillales	Enterococcaceae	Enterococcus
ASD0752	Veillonella dispar	98.404	species	Bacteria	Firmicutes	Clostridia	Clostridiales	Veillonellaceae	Veillonella
ASD0753	Enterobacter quasihormaechei	100	species	Bacteria	Proteobacteria	Gammaproteobacteria	Enterobacteriales	Enterobacteriaceae	Enterobacter
ASD0754	Enterococcus durans	100	species	Bacteria	Firmicutes	Bacilli	Lactobacillales	Enterococcaceae	Enterococcus
ASD0755	Enterobacter quasihormaechei	100	species	Bacteria	Proteobacteria	Gammaproteobacteria	Enterobacteriales	Enterobacteriaceae	Enterobacter
ASD0756	Enterobacter quasihormaechei	99.752	species	Bacteria	Proteobacteria	Gammaproteobacteria	Enterobacteriales	Enterobacteriaceae	Enterobacter
ASD0757	Enterococcus faecium	99.711	species	Bacteria	Firmicutes	Bacilli	Lactobacillales	Enterococcaceae	Enterococcus
ASD0758	Shigella boydii	99.472	species	Bacteria	Proteobacteria	Gammaproteobacteria	Enterobacteriales	Enterobacteriaceae	Shigella
ASD0759	Enterobacter quasihormaechei	100	species	Bacteria	Proteobacteria	Gammaproteobacteria	Enterobacteriales	Enterobacteriaceae	Enterobacter
ASD0760	Enterobacter quasihormaechei	100	species	Bacteria	Proteobacteria	Gammaproteobacteria	Enterobacteriales	Enterobacteriaceae	Enterobacter
ASD0761	Shigella flexneri	100	species	Bacteria	Proteobacteria	Gammaproteobacteria	Enterobacteriales	Enterobacteriaceae	Shigella
ASD0762	Enterobacter quasihormaechei	100	species	Bacteria	Proteobacteria	Gammaproteobacteria	Enterobacteriales	Enterobacteriaceae	Enterobacter
ASD0763	Enterobacter quasihormaechei	99.754	species	Bacteria	Proteobacteria	Gammaproteobacteria	Enterobacteriales	Enterobacteriaceae	Enterobacter
ASD0764	Enterobacter quasihormaechei	100	species	Bacteria	Proteobacteria	Gammaproteobacteria	Enterobacteriales	Enterobacteriaceae	Enterobacter
ASD0765	Enterobacter quasihormaechei	100	species	Bacteria	Proteobacteria	Gammaproteobacteria	Enterobacteriales	Enterobacteriaceae	Enterobacter
ASD0766	Veillonella atypica	100	species	Bacteria	Firmicutes	Clostridia	Clostridiales	Veillonellaceae	Veillonella
ASD0767	Enterobacter quasihormaechei	100	species	Bacteria	Proteobacteria	Gammaproteobacteria	Enterobacteriales	Enterobacteriaceae	Enterobacter
ASD0768	Enterococcus faecium	99.721	species	Bacteria	Firmicutes	Bacilli	Lactobacillales	Enterococcaceae	Enterococcus
ASD0769	Enterobacter cloacae	100	species	Bacteria	Proteobacteria	Gammaproteobacteria	Enterobacteriales	Enterobacteriaceae	Enterobacter
ASD0770	Enterococcus durans	100	species	Bacteria	Firmicutes	Bacilli	Lactobacillales	Enterococcaceae	Enterococcus
ASD0771	Shigella flexneri	100	species	Bacteria	Proteobacteria	Gammaproteobacteria	Enterobacteriales	Enterobacteriaceae	Shigella
ASD0772	Bacteroides ovatus	99.446	species	Bacteria	Bacteroidota	Bacteroidia	Bacteroidales	Bacteroidaceae	Bacteroides
ASD0773	Shigella flexneri	100	species	Bacteria	Proteobacteria	Gammaproteobacteria	Enterobacteriales	Enterobacteriaceae	Shigella
ASD0774	Phocaeicola vulgatus ATCC 8482	100	strain	Bacteria	Bacteroidota	Bacteroidia	Bacteroidales	Bacteroidaceae	Phocaeicola
ASD0775	Bacteroides fragilis NCTC 9343	97.942	strain	Bacteria	Bacteroidota	Bacteroidia	Bacteroidales	Bacteroidaceae	Bacteroides
ASD0776	Shigella flexneri	100	species	Bacteria	Proteobacteria	Gammaproteobacteria	Enterobacteriales	Enterobacteriaceae	Shigella
ASD0777	Shigella flexneri	100	species	Bacteria	Proteobacteria	Gammaproteobacteria	Enterobacteriales	Enterobacteriaceae	Shigella
ASD0778	Phocaeicola dorei	100	species	Bacteria	Bacteroidota	Bacteroidia	Bacteroidales	Bacteroidaceae	Phocaeicola
ASD0779	Collinsella aerofaciens	99.709	species	Bacteria	Actinobacteria	Coriobacteriia	Coriobacteriales	Coriobacteriaceae	Collinsella
ASD0780	Shigella flexneri	100	species	Bacteria	Proteobacteria	Gammaproteobacteria	Enterobacteriales	Enterobacteriaceae	Shigella
ASD0781	Shigella flexneri	100	species	Bacteria	Proteobacteria	Gammaproteobacteria	Enterobacteriales	Enterobacteriaceae	Shigella
ASD0782	Phocaeicola vulgatus ATCC 8482	100	strain	Bacteria	Bacteroidota	Bacteroidia	Bacteroidales	Bacteroidaceae	Phocaeicola
ASD0783	Bacteroides fragilis NCTC 9343	97.674	strain	Bacteria	Bacteroidota	Bacteroidia	Bacteroidales	Bacteroidaceae	Bacteroides
ASD0784	Bacteroides fragilis NCTC 9343	98.008	strain	Bacteria	Bacteroidota	Bacteroidia	Bacteroidales	Bacteroidaceae	Bacteroides
ASD0785	Lacrimispora indolis	95.536	strain	Bacteria	Firmicutes	Clostridia	Lachnospirales	Lachnospiraceae	Lacrimispora
ASD0786	Collinsella aerofaciens	99.711	species	Bacteria	Actinobacteria	Coriobacteriia	Coriobacteriales	Coriobacteriaceae	Collinsella
ASD0787	Bacteroides fragilis NCTC 9343	97.619	strain	Bacteria	Bacteroidota	Bacteroidia	Bacteroidales	Bacteroidaceae	Bacteroides
ASD0788	Shigella flexneri	100	species	Bacteria	Proteobacteria	Gammaproteobacteria	Enterobacteriales	Enterobacteriaceae	Shigella
ASD0789	Blautia provencensis	98.187	species	Bacteria	Firmicutes	Clostridia	Clostridiales	Lachnospiraceae	Blautia
ASD0790	Phocaeicola vulgatus ATCC 8482	99.128	strain	Bacteria	Bacteroidota	Bacteroidia	Bacteroidales	Bacteroidaceae	Phocaeicola
ASD0791	Bacteroides ovatus	99.128	species	Bacteria	Bacteroidota	Bacteroidia	Bacteroidales	Bacteroidaceae	Bacteroides
ASD0792	Bacteroides fragilis NCTC 9343	97.71	strain	Bacteria	Bacteroidota	Bacteroidia	Bacteroidales	Bacteroidaceae	Bacteroides
ASD0793	Eggerthella lenta	100	species	Bacteria	Actinobacteria	Coriobacteriia	Coriobacteriales	Coriobacteriaceae	Eggerthella
ASD0794	Collinsella aerofaciens	99.662	species	Bacteria	Actinobacteria	Coriobacteriia	Coriobacteriales	Coriobacteriaceae	Collinsella
ASD0795	Collinsella aerofaciens	99.667	species	Bacteria	Actinobacteria	Coriobacteriia	Coriobacteriales	Coriobacteriaceae	Collinsella
ASD0796	Escherichia fergusonii ATCC 35469	99.663	species	Bacteria	Proteobacteria	Gammaproteobacteria	Enterobacteriales	Enterobacteriaceae	Escherichia
ASD0797	Bifidobacterium longum subsp. suillum	99.688	subspecies	Bacteria	Actinobacteria	Actinobacteria	Bifidobacteriales	Bifidobacteriaceae	Bifidobacterium
ASD0798	Collinsella aerofaciens	99.634	species	Bacteria	Actinobacteria	Coriobacteriia	Coriobacteriales	Coriobacteriaceae	Collinsella
ASD0799	Megasphaera elsdenii DSM 20460	99.636	strain	Bacteria	Firmicutes	Clostridia	Clostridiales	Veillonellaceae	Megasphaera
ASD0800	Bacteroides fragilis NCTC 9343	96.795	strain	Bacteria	Bacteroidota	Bacteroidia	Bacteroidales	Bacteroidaceae	Bacteroides
ASD0801	Collinsella aerofaciens	99.713	species	Bacteria	Actinobacteria	Coriobacteriia	Coriobacteriales	Coriobacteriaceae	Collinsella
ASD0802	Shigella flexneri	100	species	Bacteria	Proteobacteria	Gammaproteobacteria	Enterobacteriales	Enterobacteriaceae	Shigella
ASD0803	Shigella flexneri	100	species	Bacteria	Proteobacteria	Gammaproteobacteria	Enterobacteriales	Enterobacteriaceae	Shigella
ASD0804	Lactococcus lactis	100	subspecies	Bacteria	Firmicutes	Bacilli	Lactobacillales	Streptococcaceae	Lactococcus
ASD0805	Bacteroides fragilis NCTC 9343	96.805	strain	Bacteria	Bacteroidota	Bacteroidia	Bacteroidales	Bacteroidaceae	Bacteroides
ASD0806	Bifidobacterium longum subsp. suillum	99.415	subspecies	Bacteria	Actinobacteria	Actinobacteria	Bifidobacteriales	Bifidobacteriaceae	Bifidobacterium
ASD0807	Shigella dysenteriae	100	species	Bacteria	Proteobacteria	Gammaproteobacteria	Enterobacteriales	Enterobacteriaceae	Shigella
ASD0808	Lacrimispora indolis	95.775	strain	Bacteria	Firmicutes	Clostridia	Lachnospirales	Lachnospiraceae	Lacrimispora
ASD0809	Shigella dysenteriae	100	species	Bacteria	Proteobacteria	Gammaproteobacteria	Enterobacteriales	Enterobacteriaceae	Shigella
ASD0810	Phocaeicola vulgatus ATCC 8482	100	strain	Bacteria	Bacteroidota	Bacteroidia	Bacteroidales	Bacteroidaceae	Phocaeicola
ASD0811	Shigella flexneri	100	species	Bacteria	Proteobacteria	Gammaproteobacteria	Enterobacteriales	Enterobacteriaceae	Shigella
ASD0812	Phocaeicola vulgatus ATCC 8482	99.14	strain	Bacteria	Bacteroidota	Bacteroidia	Bacteroidales	Bacteroidaceae	Phocaeicola
ASD0813	Dorea longicatena	99.704	species	Bacteria	Firmicutes	Clostridia	Clostridiales	Lachnospiraceae	Dorea
ASD0814	Senegalimassilia faecalis	99.313	strain	Bacteria	Actinobacteria	Coriobacteriia	Coriobacteriales	Eggerthellaceae	Senegalimassilia
ASD0815	Enterococcus durans	100	species	Bacteria	Firmicutes	Bacilli	Lactobacillales	Enterococcaceae	Enterococcus
ASD0816	Phocaeicola vulgatus ATCC 8482	100	strain	Bacteria	Bacteroidota	Bacteroidia	Bacteroidales	Bacteroidaceae	Phocaeicola
ASD0817	Escherichia fergusonii ATCC 35469	99.647	species	Bacteria	Proteobacteria	Gammaproteobacteria	Enterobacteriales	Enterobacteriaceae	Escherichia
ASD0818	Collinsella aerofaciens	99.561	species	Bacteria	Actinobacteria	Coriobacteriia	Coriobacteriales	Coriobacteriaceae	Collinsella
ASD0819	Bifidobacterium longum subsp. suillum	99.684	subspecies	Bacteria	Actinobacteria	Actinobacteria	Bifidobacteriales	Bifidobacteriaceae	Bifidobacterium
ASD0820	Shigella flexneri	100	species	Bacteria	Proteobacteria	Gammaproteobacteria	Enterobacteriales	Enterobacteriaceae	Shigella
ASD0821	Enterococcus durans	100	species	Bacteria	Firmicutes	Bacilli	Lactobacillales	Enterococcaceae	Enterococcus
ASD0822	Shigella flexneri	100	species	Bacteria	Proteobacteria	Gammaproteobacteria	Enterobacteriales	Enterobacteriaceae	Shigella
ASD0823	Eggerthella lenta	99.653	species	Bacteria	Actinobacteria	Coriobacteriia	Coriobacteriales	Coriobacteriaceae	Eggerthella
ASD0824	Shigella flexneri	100	species	Bacteria	Proteobacteria	Gammaproteobacteria	Enterobacteriales	Enterobacteriaceae	Shigella
ASD0825	Senegalimassilia faecalis	98.917	strain	Bacteria	Actinobacteria	Coriobacteriia	Coriobacteriales	Eggerthellaceae	Senegalimassilia
ASD0826	Collinsella aerofaciens	99.655	species	Bacteria	Actinobacteria	Coriobacteriia	Coriobacteriales	Coriobacteriaceae	Collinsella
ASD0827	Alistipes shahii	100	strain	Bacteria	Bacteroidota	Bacteroidia	Bacteroidales	Rikenellaceae	Alistipes
ASD0828	Bacteroides caccae	99.298	species	Bacteria	Bacteroidota	Bacteroidia	Bacteroidales	Bacteroidaceae	Bacteroides
ASD0829	Bifidobacterium longum subsp. suillum	99.639	subspecies	Bacteria	Actinobacteria	Actinobacteria	Bifidobacteriales	Bifidobacteriaceae	Bifidobacterium
ASD0830	Collinsella aerofaciens	99.628	species	Bacteria	Actinobacteria	Coriobacteriia	Coriobacteriales	Coriobacteriaceae	Collinsella
ASD0831	Eggerthella lenta	99.632	species	Bacteria	Actinobacteria	Coriobacteriia	Coriobacteriales	Coriobacteriaceae	Eggerthella
ASD0832	Collinsella aerofaciens	99.67	species	Bacteria	Actinobacteria	Coriobacteriia	Coriobacteriales	Coriobacteriaceae	Collinsella
ASD0833	Bifidobacterium longum subsp. suillum	99.675	subspecies	Bacteria	Actinobacteria	Actinobacteria	Bifidobacteriales	Bifidobacteriaceae	Bifidobacterium
ASD0834	Phocaeicola vulgatus ATCC 8482	100	strain	Bacteria	Bacteroidota	Bacteroidia	Bacteroidales	Bacteroidaceae	Phocaeicola
ASD0835	Longicatena caecimuris	99.687	species	Bacteria	Firmicutes	Bacilli	Erysipelotrichales	Erysipelotrichaceae	Longicatena
ASD0836	Bifidobacterium longum subsp. suillum	99.668	subspecies	Bacteria	Actinobacteria	Actinobacteria	Bifidobacteriales	Bifidobacteriaceae	Bifidobacterium
ASD0837	Collinsella aerofaciens	99.636	species	Bacteria	Actinobacteria	Coriobacteriia	Coriobacteriales	Coriobacteriaceae	Collinsella
ASD0838	Shigella flexneri	100	species	Bacteria	Proteobacteria	Gammaproteobacteria	Enterobacteriales	Enterobacteriaceae	Shigella
ASD0839	Bifidobacterium longum subsp. suillum	99.654	subspecies	Bacteria	Actinobacteria	Actinobacteria	Bifidobacteriales	Bifidobacteriaceae	Bifidobacterium
ASD0840	Bifidobacterium longum subsp. suillum	99.688	subspecies	Bacteria	Actinobacteria	Actinobacteria	Bifidobacteriales	Bifidobacteriaceae	Bifidobacterium
ASD0841	Eggerthella lenta	99.645	species	Bacteria	Actinobacteria	Coriobacteriia	Coriobacteriales	Coriobacteriaceae	Eggerthella
ASD0842	Shigella flexneri	100	species	Bacteria	Proteobacteria	Gammaproteobacteria	Enterobacteriales	Enterobacteriaceae	Shigella
ASD0843	Shigella flexneri	99.8	strain	Bacteria	Proteobacteria	Gammaproteobacteria	Enterobacteriales	Enterobacteriaceae	Shigella
ASD0844	Enterococcus durans	100	species	Bacteria	Firmicutes	Bacilli	Lactobacillales	Enterococcaceae	Enterococcus
ASD0845	Shigella flexneri	100	species	Bacteria	Proteobacteria	Gammaproteobacteria	Enterobacteriales	Enterobacteriaceae	Shigella
ASD0846	Shigella flexneri	100	species	Bacteria	Proteobacteria	Gammaproteobacteria	Enterobacteriales	Enterobacteriaceae	Shigella
ASD0847	Shigella flexneri	100	species	Bacteria	Proteobacteria	Gammaproteobacteria	Enterobacteriales	Enterobacteriaceae	Shigella
ASD0848	Shigella flexneri	100	species	Bacteria	Proteobacteria	Gammaproteobacteria	Enterobacteriales	Enterobacteriaceae	Shigella
ASD0849	Bifidobacterium longum subsp. suillum	99.582	subspecies	Bacteria	Actinobacteria	Actinobacteria	Bifidobacteriales	Bifidobacteriaceae	Bifidobacterium
ASD0850	Bacillus tropicus	100	species	Bacteria	Firmicutes	Bacilli	Bacillales	Bacillaceae	Bacillus
ASD0851	Bacillus tropicus	100	species	Bacteria	Firmicutes	Bacilli	Bacillales	Bacillaceae	Bacillus
ASD0852	Enterococcus durans	100	species	Bacteria	Firmicutes	Bacilli	Lactobacillales	Enterococcaceae	Enterococcus
ASD0853	Bacillus tropicus	100	species	Bacteria	Firmicutes	Bacilli	Bacillales	Bacillaceae	Bacillus
ASD0854	Enterococcus durans	100	species	Bacteria	Firmicutes	Bacilli	Lactobacillales	Enterococcaceae	Enterococcus
ASD0855	Shigella flexneri	100	species	Bacteria	Proteobacteria	Gammaproteobacteria	Enterobacteriales	Enterobacteriaceae	Shigella
ASD0856	Shigella flexneri	100	species	Bacteria	Proteobacteria	Gammaproteobacteria	Enterobacteriales	Enterobacteriaceae	Shigella
ASD0857	Enterococcus faecalis	100	species	Bacteria	Firmicutes	Bacilli	Lactobacillales	Enterococcaceae	Enterococcus
ASD0858	Escherichia fergusonii ATCC 35469	100	species	Bacteria	Proteobacteria	Gammaproteobacteria	Enterobacteriales	Enterobacteriaceae	Escherichia
ASD0859	Bifidobacterium longum subsp. suillum	99.607	subspecies	Bacteria	Actinobacteria	Actinobacteria	Bifidobacteriales	Bifidobacteriaceae	Bifidobacterium
ASD0860	Shigella flexneri	100	species	Bacteria	Proteobacteria	Gammaproteobacteria	Enterobacteriales	Enterobacteriaceae	Shigella
ASD0861	Shigella flexneri	100	species	Bacteria	Proteobacteria	Gammaproteobacteria	Enterobacteriales	Enterobacteriaceae	Shigella
ASD0862	Bacteroides thetaiotaomicron	99.8	species	Bacteria	Bacteroidota	Bacteroidia	Bacteroidales	Bacteroidaceae	Bacteroides
ASD0863	Shigella flexneri	100	species	Bacteria	Proteobacteria	Gammaproteobacteria	Enterobacteriales	Enterobacteriaceae	Shigella
ASD0864	Shigella flexneri	100	species	Bacteria	Proteobacteria	Gammaproteobacteria	Enterobacteriales	Enterobacteriaceae	Shigella
ASD0865	Thomasclavelia ramosa	100	species	Bacteria	Firmicutes	Erysipelotrichia	Erysipelotrichales	Coprobacillaceae	Thomasclavelia
ASD0866	Shigella flexneri	100	species	Bacteria	Proteobacteria	Gammaproteobacteria	Enterobacteriales	Enterobacteriaceae	Shigella
ASD0867	Bifidobacterium longum subsp. suillum	99.616	subspecies	Bacteria	Actinobacteria	Actinobacteria	Bifidobacteriales	Bifidobacteriaceae	Bifidobacterium
ASD0868	Shigella flexneri	100	species	Bacteria	Proteobacteria	Gammaproteobacteria	Enterobacteriales	Enterobacteriaceae	Shigella
ASD0869	Enterococcus durans	100	species	Bacteria	Firmicutes	Bacilli	Lactobacillales	Enterococcaceae	Enterococcus
ASD0870	Shigella flexneri	100	species	Bacteria	Proteobacteria	Gammaproteobacteria	Enterobacteriales	Enterobacteriaceae	Shigella
ASD0871	Enterococcus durans	100	species	Bacteria	Firmicutes	Bacilli	Lactobacillales	Enterococcaceae	Enterococcus
ASD0872	Shigella flexneri	100	species	Bacteria	Proteobacteria	Gammaproteobacteria	Enterobacteriales	Enterobacteriaceae	Shigella
ASD0873	Enterococcus durans	100	species	Bacteria	Firmicutes	Bacilli	Lactobacillales	Enterococcaceae	Enterococcus
ASD0874	Bifidobacterium longum subsp. suillum	99.591	subspecies	Bacteria	Actinobacteria	Actinobacteria	Bifidobacteriales	Bifidobacteriaceae	Bifidobacterium
ASD0875	Enterococcus durans	100	species	Bacteria	Firmicutes	Bacilli	Lactobacillales	Enterococcaceae	Enterococcus
ASD0876	Enterococcus durans	100	species	Bacteria	Firmicutes	Bacilli	Lactobacillales	Enterococcaceae	Enterococcus
ASD0877	Enterococcus durans	100	species	Bacteria	Firmicutes	Bacilli	Lactobacillales	Enterococcaceae	Enterococcus
ASD0878	Streptococcus intermedius	100	species	Bacteria	Firmicutes	Bacilli	Lactobacillales	Streptococcaceae	Streptococcus
ASD0879	Shigella flexneri	100	species	Bacteria	Proteobacteria	Gammaproteobacteria	Enterobacteriales	Enterobacteriaceae	Shigella
ASD0880	Shigella flexneri	100	species	Bacteria	Proteobacteria	Gammaproteobacteria	Enterobacteriales	Enterobacteriaceae	Shigella
ASD0881	Enterococcus durans	100	species	Bacteria	Firmicutes	Bacilli	Lactobacillales	Enterococcaceae	Enterococcus
ASD0882	Enterococcus durans	100	species	Bacteria	Firmicutes	Bacilli	Lactobacillales	Enterococcaceae	Enterococcus
ASD0883	Shigella flexneri	100	species	Bacteria	Proteobacteria	Gammaproteobacteria	Enterobacteriales	Enterobacteriaceae	Shigella
ASD0884	Shigella boydii	99.624	species	Bacteria	Proteobacteria	Gammaproteobacteria	Enterobacteriales	Enterobacteriaceae	Shigella
ASD0885	Enterococcus durans	100	species	Bacteria	Firmicutes	Bacilli	Lactobacillales	Enterococcaceae	Enterococcus
ASD0886	Bacteroides thetaiotaomicron	99.802	species	Bacteria	Bacteroidota	Bacteroidia	Bacteroidales	Bacteroidaceae	Bacteroides
ASD0887	Shigella boydii	99.623	species	Bacteria	Proteobacteria	Gammaproteobacteria	Enterobacteriales	Enterobacteriaceae	Shigella
ASD0888	Bacteroides thetaiotaomicron	99.807	species	Bacteria	Bacteroidota	Bacteroidia	Bacteroidales	Bacteroidaceae	Bacteroides
ASD0889	Shigella dysenteriae	100	species	Bacteria	Proteobacteria	Gammaproteobacteria	Enterobacteriales	Enterobacteriaceae	Shigella
ASD0890	Bifidobacterium longum subsp. suillum	99.589	subspecies	Bacteria	Actinobacteria	Actinobacteria	Bifidobacteriales	Bifidobacteriaceae	Bifidobacterium
ASD0891	Shigella dysenteriae	100	species	Bacteria	Proteobacteria	Gammaproteobacteria	Enterobacteriales	Enterobacteriaceae	Shigella
ASD0892	Shigella dysenteriae	100	species	Bacteria	Proteobacteria	Gammaproteobacteria	Enterobacteriales	Enterobacteriaceae	Shigella
ASD0893	Streptococcus intermedius	100	species	Bacteria	Firmicutes	Bacilli	Lactobacillales	Streptococcaceae	Streptococcus
ASD0894	Bifidobacterium longum subsp. suillum	99.588	subspecies	Bacteria	Actinobacteria	Actinobacteria	Bifidobacteriales	Bifidobacteriaceae	Bifidobacterium
ASD0895	Enterococcus durans	100	species	Bacteria	Firmicutes	Bacilli	Lactobacillales	Enterococcaceae	Enterococcus
ASD0896	Shigella flexneri	100	species	Bacteria	Proteobacteria	Gammaproteobacteria	Enterobacteriales	Enterobacteriaceae	Shigella
ASD0897	Thomasclavelia ramosa	100	species	Bacteria	Firmicutes	Erysipelotrichia	Erysipelotrichales	Coprobacillaceae	Thomasclavelia
ASD0898	Shigella flexneri	100	species	Bacteria	Proteobacteria	Gammaproteobacteria	Enterobacteriales	Enterobacteriaceae	Shigella
ASD0899	Shigella flexneri	100	species	Bacteria	Proteobacteria	Gammaproteobacteria	Enterobacteriales	Enterobacteriaceae	Shigella
ASD0900	Enterococcus durans	100	species	Bacteria	Firmicutes	Bacilli	Lactobacillales	Enterococcaceae	Enterococcus
ASD0901	Enterococcus durans	100	species	Bacteria	Firmicutes	Bacilli	Lactobacillales	Enterococcaceae	Enterococcus
ASD0902	Shigella flexneri	100	species	Bacteria	Proteobacteria	Gammaproteobacteria	Enterobacteriales	Enterobacteriaceae	Shigella
ASD0903	Enterococcus durans	100	species	Bacteria	Firmicutes	Bacilli	Lactobacillales	Enterococcaceae	Enterococcus
ASD0904	Shigella flexneri	100	species	Bacteria	Proteobacteria	Gammaproteobacteria	Enterobacteriales	Enterobacteriaceae	Shigella
ASD0905	Shigella flexneri	100	species	Bacteria	Proteobacteria	Gammaproteobacteria	Enterobacteriales	Enterobacteriaceae	Shigella
ASD0906	Shigella boydii	99.558	species	Bacteria	Proteobacteria	Gammaproteobacteria	Enterobacteriales	Enterobacteriaceae	Shigella
ASD0907	Enterococcus durans	100	species	Bacteria	Firmicutes	Bacilli	Lactobacillales	Enterococcaceae	Enterococcus
ASD0908	[Clostridium] innocuum	98.684	species	Bacteria	Firmicutes	Clostridia	Clostridiales	Clostridiaceae	Clostridium
ASD0909	Shigella flexneri	100	species	Bacteria	Proteobacteria	Gammaproteobacteria	Enterobacteriales	Enterobacteriaceae	Shigella
ASD0910	Shigella flexneri	100	species	Bacteria	Proteobacteria	Gammaproteobacteria	Enterobacteriales	Enterobacteriaceae	Shigella
ASD0911	Shigella flexneri	100	species	Bacteria	Proteobacteria	Gammaproteobacteria	Enterobacteriales	Enterobacteriaceae	Shigella
ASD0912	Shigella flexneri	100	species	Bacteria	Proteobacteria	Gammaproteobacteria	Enterobacteriales	Enterobacteriaceae	Shigella
ASD0913	Klebsiella pneumoniae	99.788	subspecies	Bacteria	Proteobacteria	Gammaproteobacteria	Enterobacteriales	Enterobacteriaceae	Klebsiella
ASD0914	Shigella flexneri	100	species	Bacteria	Proteobacteria	Gammaproteobacteria	Enterobacteriales	Enterobacteriaceae	Shigella
ASD0915	Escherichia fergusonii ATCC 35469	99.802	strain	Bacteria	Proteobacteria	Gammaproteobacteria	Enterobacteriales	Enterobacteriaceae	Escherichia
ASD0916	Enterococcus durans	100	species	Bacteria	Firmicutes	Bacilli	Lactobacillales	Enterococcaceae	Enterococcus
ASD0917	Shigella flexneri	100	species	Bacteria	Proteobacteria	Gammaproteobacteria	Enterobacteriales	Enterobacteriaceae	Shigella
ASD0918	Lactobacillus crispatus	100	species	Bacteria	Firmicutes	Bacilli	Lactobacillales	Lactobacillaceae	Lactobacillus
ASD0919	Shigella boydii	99.593	species	Bacteria	Proteobacteria	Gammaproteobacteria	Enterobacteriales	Enterobacteriaceae	Shigella
ASD0920	Bifidobacterium longum subsp. suillum	99.603	subspecies	Bacteria	Actinobacteria	Actinobacteria	Bifidobacteriales	Bifidobacteriaceae	Bifidobacterium
ASD0921	Shigella flexneri	100	species	Bacteria	Proteobacteria	Gammaproteobacteria	Enterobacteriales	Enterobacteriaceae	Shigella
ASD0922	Shigella flexneri	100	species	Bacteria	Proteobacteria	Gammaproteobacteria	Enterobacteriales	Enterobacteriaceae	Shigella
ASD0923	Shigella flexneri	99.81	species	Bacteria	Proteobacteria	Gammaproteobacteria	Enterobacteriales	Enterobacteriaceae	Shigella
ASD0924	Shigella flexneri	100	species	Bacteria	Proteobacteria	Gammaproteobacteria	Enterobacteriales	Enterobacteriaceae	Shigella
ASD0925	Bifidobacterium longum subsp. suillum	99.552	subspecies	Bacteria	Actinobacteria	Actinobacteria	Bifidobacteriales	Bifidobacteriaceae	Bifidobacterium
ASD0926	Enterococcus durans	100	species	Bacteria	Firmicutes	Bacilli	Lactobacillales	Enterococcaceae	Enterococcus
ASD0927	Bifidobacterium longum subsp. suillum	99.595	subspecies	Bacteria	Actinobacteria	Actinobacteria	Bifidobacteriales	Bifidobacteriaceae	Bifidobacterium
ASD0928	Enterococcus durans	100	species	Bacteria	Firmicutes	Bacilli	Lactobacillales	Enterococcaceae	Enterococcus
ASD0929	Shigella boydii	99.59	species	Bacteria	Proteobacteria	Gammaproteobacteria	Enterobacteriales	Enterobacteriaceae	Shigella
ASD0930	Enterococcus faecalis	100	species	Bacteria	Firmicutes	Bacilli	Lactobacillales	Enterococcaceae	Enterococcus
ASD0931	Shigella flexneri	100	species	Bacteria	Proteobacteria	Gammaproteobacteria	Enterobacteriales	Enterobacteriaceae	Shigella
ASD0932	Enterococcus durans	100	species	Bacteria	Firmicutes	Bacilli	Lactobacillales	Enterococcaceae	Enterococcus
ASD0933	Enterococcus durans	100	species	Bacteria	Firmicutes	Bacilli	Lactobacillales	Enterococcaceae	Enterococcus
ASD0934	Shigella boydii	99.79	species	Bacteria	Proteobacteria	Gammaproteobacteria	Enterobacteriales	Enterobacteriaceae	Shigella
ASD0935	Bifidobacterium longum subsp. suillum	99.599	subspecies	Bacteria	Actinobacteria	Actinobacteria	Bifidobacteriales	Bifidobacteriaceae	Bifidobacterium
ASD0936	Shigella flexneri	100	species	Bacteria	Proteobacteria	Gammaproteobacteria	Enterobacteriales	Enterobacteriaceae	Shigella
ASD0937	Bifidobacterium longum subsp. suillum	99.586	subspecies	Bacteria	Actinobacteria	Actinobacteria	Bifidobacteriales	Bifidobacteriaceae	Bifidobacterium
ASD0938	Enterococcus durans	100	species	Bacteria	Firmicutes	Bacilli	Lactobacillales	Enterococcaceae	Enterococcus
ASD0939	Shigella flexneri	99.608	strain	Bacteria	Proteobacteria	Gammaproteobacteria	Enterobacteriales	Enterobacteriaceae	Shigella
ASD0940	Bifidobacterium longum subsp. suillum	99.56	subspecies	Bacteria	Actinobacteria	Actinobacteria	Bifidobacteriales	Bifidobacteriaceae	Bifidobacterium
ASD0941	Shigella flexneri	100	species	Bacteria	Proteobacteria	Gammaproteobacteria	Enterobacteriales	Enterobacteriaceae	Shigella
ASD0942	Escherichia fergusonii ATCC 35469	99.807	strain	Bacteria	Proteobacteria	Gammaproteobacteria	Enterobacteriales	Enterobacteriaceae	Escherichia
ASD0943	Bifidobacterium longum subsp. suillum	99.592	subspecies	Bacteria	Actinobacteria	Actinobacteria	Bifidobacteriales	Bifidobacteriaceae	Bifidobacterium
ASD0944	Shigella boydii	99.579	species	Bacteria	Proteobacteria	Gammaproteobacteria	Enterobacteriales	Enterobacteriaceae	Shigella
ASD0945	Bifidobacterium longum subsp. suillum	99.573	subspecies	Bacteria	Actinobacteria	Actinobacteria	Bifidobacteriales	Bifidobacteriaceae	Bifidobacterium
ASD0946	Escherichia fergusonii ATCC 35469	99.529	strain	Bacteria	Proteobacteria	Gammaproteobacteria	Enterobacteriales	Enterobacteriaceae	Escherichia
ASD0947	Enterococcus durans	100	species	Bacteria	Firmicutes	Bacilli	Lactobacillales	Enterococcaceae	Enterococcus
ASD0948	Shigella flexneri	100	species	Bacteria	Proteobacteria	Gammaproteobacteria	Enterobacteriales	Enterobacteriaceae	Shigella
ASD0949	Enterococcus durans	100	species	Bacteria	Firmicutes	Bacilli	Lactobacillales	Enterococcaceae	Enterococcus
ASD0950	Bifidobacterium longum subsp. suillum	99.554	subspecies	Bacteria	Actinobacteria	Actinobacteria	Bifidobacteriales	Bifidobacteriaceae	Bifidobacterium
ASD0951	Enterococcus durans	100	species	Bacteria	Firmicutes	Bacilli	Lactobacillales	Enterococcaceae	Enterococcus
ASD0952	Enterococcus durans	100	species	Bacteria	Firmicutes	Bacilli	Lactobacillales	Enterococcaceae	Enterococcus
ASD0953	Enterococcus durans	100	species	Bacteria	Firmicutes	Bacilli	Lactobacillales	Enterococcaceae	Enterococcus
ASD0954	Bacillus tropicus	100	species	Bacteria	Firmicutes	Bacilli	Bacillales	Bacillaceae	Bacillus
ASD0955	Enterococcus durans	100	species	Bacteria	Firmicutes	Bacilli	Lactobacillales	Enterococcaceae	Enterococcus
ASD0956	Enterococcus durans	100	species	Bacteria	Firmicutes	Bacilli	Lactobacillales	Enterococcaceae	Enterococcus
ASD0957	Enterococcus durans	100	species	Bacteria	Firmicutes	Bacilli	Lactobacillales	Enterococcaceae	Enterococcus
ASD0958	Enterococcus durans	100	species	Bacteria	Firmicutes	Bacilli	Lactobacillales	Enterococcaceae	Enterococcus
ASD0959	Shigella flexneri	100	species	Bacteria	Proteobacteria	Gammaproteobacteria	Enterobacteriales	Enterobacteriaceae	Shigella
ASD0960	Shigella flexneri	100	species	Bacteria	Proteobacteria	Gammaproteobacteria	Enterobacteriales	Enterobacteriaceae	Shigella
ASD0961	Shigella flexneri	100	species	Bacteria	Proteobacteria	Gammaproteobacteria	Enterobacteriales	Enterobacteriaceae	Shigella
ASD0962	Phocaeicola vulgatus ATCC 8482	99.805	strain	Bacteria	Bacteroidota	Bacteroidia	Bacteroidales	Bacteroidaceae	Phocaeicola
ASD0963	Enterobacter quasihormaechei	99.796	species	Bacteria	Proteobacteria	Gammaproteobacteria	Enterobacteriales	Enterobacteriaceae	Enterobacter
ASD0964	Enterobacter quasihormaechei	99.782	species	Bacteria	Proteobacteria	Gammaproteobacteria	Enterobacteriales	Enterobacteriaceae	Enterobacter
ASD0965	Phocaeicola vulgatus ATCC 8482	99.759	strain	Bacteria	Bacteroidota	Bacteroidia	Bacteroidales	Bacteroidaceae	Phocaeicola
ASD0966	Phocaeicola vulgatus ATCC 8482	99.738	strain	Bacteria	Bacteroidota	Bacteroidia	Bacteroidales	Bacteroidaceae	Phocaeicola
ASD0967	Bacteroides fragilis NCTC 9343	100	strain	Bacteria	Bacteroidota	Bacteroidia	Bacteroidales	Bacteroidaceae	Bacteroides
ASD0968	Shigella boydii	99.569	species	Bacteria	Proteobacteria	Gammaproteobacteria	Enterobacteriales	Enterobacteriaceae	Shigella
ASD0969	Enterobacter quasihormaechei	100	species	Bacteria	Proteobacteria	Gammaproteobacteria	Enterobacteriales	Enterobacteriaceae	Enterobacter
ASD0970	Enterobacter quasihormaechei	100	species	Bacteria	Proteobacteria	Gammaproteobacteria	Enterobacteriales	Enterobacteriaceae	Enterobacter
ASD0971	Drancourtella massiliensis	99.799	species	Bacteria	Firmicutes	Clostridia	Lachnospirales	Lachnospiraceae	Sellimonas
ASD0972	Shigella flexneri	99.786	species	Bacteria	Proteobacteria	Gammaproteobacteria	Enterobacteriales	Enterobacteriaceae	Shigella
ASD0973	[Clostridium] celerecrescens 18A	96.46	strain	Bacteria	Firmicutes	Clostridia	Clostridiales	Clostridiaceae	Clostridium
ASD0974	Shigella flexneri	100	species	Bacteria	Proteobacteria	Gammaproteobacteria	Enterobacteriales	Enterobacteriaceae	Shigella
ASD0975	Shigella flexneri	100	species	Bacteria	Proteobacteria	Gammaproteobacteria	Enterobacteriales	Enterobacteriaceae	Shigella
ASD0976	Enterococcus faecium	100	species	Bacteria	Firmicutes	Bacilli	Lactobacillales	Enterococcaceae	Enterococcus
ASD0977	Shigella flexneri	100	species	Bacteria	Proteobacteria	Gammaproteobacteria	Enterobacteriales	Enterobacteriaceae	Shigella
ASD0978	Shigella flexneri	99.775	strain	Bacteria	Proteobacteria	Gammaproteobacteria	Enterobacteriales	Enterobacteriaceae	Shigella
ASD0979	Shigella flexneri	100	species	Bacteria	Proteobacteria	Gammaproteobacteria	Enterobacteriales	Enterobacteriaceae	Shigella
ASD0980	Shigella flexneri	100	species	Bacteria	Proteobacteria	Gammaproteobacteria	Enterobacteriales	Enterobacteriaceae	Shigella
ASD0981	Shigella flexneri	100	species	Bacteria	Proteobacteria	Gammaproteobacteria	Enterobacteriales	Enterobacteriaceae	Shigella
ASD0982	Shigella flexneri	100	species	Bacteria	Proteobacteria	Gammaproteobacteria	Enterobacteriales	Enterobacteriaceae	Shigella
ASD0983	Shigella flexneri	100	species	Bacteria	Proteobacteria	Gammaproteobacteria	Enterobacteriales	Enterobacteriaceae	Shigella
ASD0984	Coprococcus comes ATCC 27758	99.577	strain	Bacteria	Firmicutes	Clostridia	Clostridiales	Lachnospiraceae	Coprococcus
ASD0985	Phocaeicola vulgatus ATCC 8482	99.775	strain	Bacteria	Bacteroidota	Bacteroidia	Bacteroidales	Bacteroidaceae	Phocaeicola
ASD0986	Klebsiella aerogenes KCTC 2190	100	strain	Bacteria	Proteobacteria	Gammaproteobacteria	Enterobacteriales	Enterobacteriaceae	Klebsiella
ASD0987	Shigella flexneri	100	species	Bacteria	Proteobacteria	Gammaproteobacteria	Enterobacteriales	Enterobacteriaceae	Shigella
ASD0988	Klebsiella pneumoniae	99.5	species	Bacteria	Proteobacteria	Gammaproteobacteria	Enterobacteriales	Enterobacteriaceae	Klebsiella
ASD0989	Shigella flexneri	100	species	Bacteria	Proteobacteria	Gammaproteobacteria	Enterobacteriales	Enterobacteriaceae	Shigella
ASD0990	Streptococcus salivarius	100	species	Bacteria	Firmicutes	Bacilli	Lactobacillales	Streptococcaceae	Streptococcus
ASD0991	Shigella dysenteriae	100	species	Bacteria	Proteobacteria	Gammaproteobacteria	Enterobacteriales	Enterobacteriaceae	Shigella
ASD0992	Shigella flexneri	100	species	Bacteria	Proteobacteria	Gammaproteobacteria	Enterobacteriales	Enterobacteriaceae	Shigella
ASD0993	Veillonella atypica	100	species	Bacteria	Firmicutes	Clostridia	Clostridiales	Veillonellaceae	Veillonella
ASD0994	Lacrimispora amygdalina	98.383	strain	Bacteria	Firmicutes	Clostridia	Lachnospirales	Lachnospiraceae	Lacrimispora
ASD0995	Shigella dysenteriae	100	species	Bacteria	Proteobacteria	Gammaproteobacteria	Enterobacteriales	Enterobacteriaceae	Shigella
ASD0996	Shigella flexneri	100	species	Bacteria	Proteobacteria	Gammaproteobacteria	Enterobacteriales	Enterobacteriaceae	Shigella
ASD0997	Eisenbergiella tayi	100	species	Bacteria	Firmicutes	Clostridia	Lachnospirales	Lachnospiraceae	Eisenbergiella
ASD0998	Clostridium porci	94.703	species	Bacteria	Firmicutes	Clostridia	Clostridiales	Clostridiaceae	Clostridium
ASD0999	Limosilactobacillus fermentum	99.793	species	Bacteria	Firmicutes	Bacilli	Lactobacillales	Lactobacillaceae	Limosilactobacillus
ASD1000	Shigella flexneri	100	species	Bacteria	Proteobacteria	Gammaproteobacteria	Enterobacteriales	Enterobacteriaceae	Shigella
ASD1001	Shigella flexneri	100	species	Bacteria	Proteobacteria	Gammaproteobacteria	Enterobacteriales	Enterobacteriaceae	Shigella
ASD1002	Shigella flexneri	100	species	Bacteria	Proteobacteria	Gammaproteobacteria	Enterobacteriales	Enterobacteriaceae	Shigella
ASD1003	Shigella boydii	99.598	species	Bacteria	Proteobacteria	Gammaproteobacteria	Enterobacteriales	Enterobacteriaceae	Shigella
ASD1004	Shigella flexneri	100	species	Bacteria	Proteobacteria	Gammaproteobacteria	Enterobacteriales	Enterobacteriaceae	Shigella
ASD1005	Enterococcus faecium	99.802	species	Bacteria	Firmicutes	Bacilli	Lactobacillales	Enterococcaceae	Enterococcus
ASD1006	Enterococcus faecium	100	species	Bacteria	Firmicutes	Bacilli	Lactobacillales	Enterococcaceae	Enterococcus
ASD1007	Shigella flexneri	100	species	Bacteria	Proteobacteria	Gammaproteobacteria	Enterobacteriales	Enterobacteriaceae	Shigella
ASD1008	Shigella flexneri	100	species	Bacteria	Proteobacteria	Gammaproteobacteria	Enterobacteriales	Enterobacteriaceae	Shigella
ASD1009	Bifidobacterium longum subsp. suillum	99.522	subspecies	Bacteria	Actinobacteria	Actinobacteria	Bifidobacteriales	Bifidobacteriaceae	Bifidobacterium
ASD1010	Enterococcus faecium	100	species	Bacteria	Firmicutes	Bacilli	Lactobacillales	Enterococcaceae	Enterococcus
ASD1011	Enterococcus faecium	100	species	Bacteria	Firmicutes	Bacilli	Lactobacillales	Enterococcaceae	Enterococcus
ASD1012	Shigella flexneri	100	species	Bacteria	Proteobacteria	Gammaproteobacteria	Enterobacteriales	Enterobacteriaceae	Shigella
ASD1013	Shigella flexneri	100	species	Bacteria	Proteobacteria	Gammaproteobacteria	Enterobacteriales	Enterobacteriaceae	Shigella
ASD1014	Shigella flexneri	100	species	Bacteria	Proteobacteria	Gammaproteobacteria	Enterobacteriales	Enterobacteriaceae	Shigella
ASD1015	Shigella flexneri	100	species	Bacteria	Proteobacteria	Gammaproteobacteria	Enterobacteriales	Enterobacteriaceae	Shigella
ASD1016	[Clostridium] innocuum	98.973	species	Bacteria	Firmicutes	Clostridia	Clostridiales	Clostridiaceae	Clostridium
ASD1017	Bifidobacterium longum subsp. suillum	99.604	subspecies	Bacteria	Actinobacteria	Actinobacteria	Bifidobacteriales	Bifidobacteriaceae	Bifidobacterium
ASD1018	Shigella flexneri	100	species	Bacteria	Proteobacteria	Gammaproteobacteria	Enterobacteriales	Enterobacteriaceae	Shigella
ASD1019	Shigella flexneri	100	species	Bacteria	Proteobacteria	Gammaproteobacteria	Enterobacteriales	Enterobacteriaceae	Shigella
ASD1020	Shigella boydii	99.634	species	Bacteria	Proteobacteria	Gammaproteobacteria	Enterobacteriales	Enterobacteriaceae	Shigella
ASD1021	Shigella flexneri	100	species	Bacteria	Proteobacteria	Gammaproteobacteria	Enterobacteriales	Enterobacteriaceae	Shigella
ASD1022	Bifidobacterium longum subsp. suillum	99.591	subspecies	Bacteria	Actinobacteria	Actinobacteria	Bifidobacteriales	Bifidobacteriaceae	Bifidobacterium
ASD1023	Enterococcus faecium	100	species	Bacteria	Firmicutes	Bacilli	Lactobacillales	Enterococcaceae	Enterococcus
ASD1024	Shigella flexneri	100	species	Bacteria	Proteobacteria	Gammaproteobacteria	Enterobacteriales	Enterobacteriaceae	Shigella
ASD1025	Shigella flexneri	100	species	Bacteria	Proteobacteria	Gammaproteobacteria	Enterobacteriales	Enterobacteriaceae	Shigella
ASD1026	Shigella flexneri	100	species	Bacteria	Proteobacteria	Gammaproteobacteria	Enterobacteriales	Enterobacteriaceae	Shigella
ASD1027	Shigella flexneri	100	species	Bacteria	Proteobacteria	Gammaproteobacteria	Enterobacteriales	Enterobacteriaceae	Shigella
ASD1028	Bifidobacterium longum subsp. suillum	99.574	subspecies	Bacteria	Actinobacteria	Actinobacteria	Bifidobacteriales	Bifidobacteriaceae	Bifidobacterium
ASD1029	Bifidobacterium longum subsp. suillum	99.6	subspecies	Bacteria	Actinobacteria	Actinobacteria	Bifidobacteriales	Bifidobacteriaceae	Bifidobacterium
ASD1030	Shigella flexneri	100	species	Bacteria	Proteobacteria	Gammaproteobacteria	Enterobacteriales	Enterobacteriaceae	Shigella
ASD1031	Enterococcus durans	100	species	Bacteria	Firmicutes	Bacilli	Lactobacillales	Enterococcaceae	Enterococcus
ASD1032	Enterococcus faecium	100	species	Bacteria	Firmicutes	Bacilli	Lactobacillales	Enterococcaceae	Enterococcus
ASD1033	Shigella flexneri	100	species	Bacteria	Proteobacteria	Gammaproteobacteria	Enterobacteriales	Enterobacteriaceae	Shigella
ASD1034	Shigella flexneri	100	species	Bacteria	Proteobacteria	Gammaproteobacteria	Enterobacteriales	Enterobacteriaceae	Shigella
ASD1035	Enterococcus faecium	100	species	Bacteria	Firmicutes	Bacilli	Lactobacillales	Enterococcaceae	Enterococcus
ASD1036	Bifidobacterium longum subsp. suillum	99.624	subspecies	Bacteria	Actinobacteria	Actinobacteria	Bifidobacteriales	Bifidobacteriaceae	Bifidobacterium
ASD1037	Lactococcus garvieae	100	species	Bacteria	Firmicutes	Bacilli	Lactobacillales	Streptococcaceae	Lactococcus
ASD1038	Shigella flexneri	100	species	Bacteria	Proteobacteria	Gammaproteobacteria	Enterobacteriales	Enterobacteriaceae	Shigella
ASD1039	Bifidobacterium longum subsp. suillum	99.573	subspecies	Bacteria	Actinobacteria	Actinobacteria	Bifidobacteriales	Bifidobacteriaceae	Bifidobacterium
ASD1040	Escherichia fergusonii ATCC 35469	99.811	strain	Bacteria	Proteobacteria	Gammaproteobacteria	Enterobacteriales	Enterobacteriaceae	Escherichia
ASD1041	Shigella flexneri	100	species	Bacteria	Proteobacteria	Gammaproteobacteria	Enterobacteriales	Enterobacteriaceae	Shigella
ASD1042	Bifidobacterium catenulatum	100	species	Bacteria	Actinobacteria	Actinobacteria	Bifidobacteriales	Bifidobacteriaceae	Bifidobacterium
ASD1043	Bifidobacterium longum subsp. suillum	99.577	subspecies	Bacteria	Actinobacteria	Actinobacteria	Bifidobacteriales	Bifidobacteriaceae	Bifidobacterium
ASD1044	Shigella flexneri	100	species	Bacteria	Proteobacteria	Gammaproteobacteria	Enterobacteriales	Enterobacteriaceae	Shigella
ASD1045	Shigella flexneri	100	species	Bacteria	Proteobacteria	Gammaproteobacteria	Enterobacteriales	Enterobacteriaceae	Shigella
ASD1046	Enterococcus faecium	100	species	Bacteria	Firmicutes	Bacilli	Lactobacillales	Enterococcaceae	Enterococcus
ASD1047	Shigella flexneri	100	species	Bacteria	Proteobacteria	Gammaproteobacteria	Enterobacteriales	Enterobacteriaceae	Shigella
ASD1048	Bifidobacterium longum subsp. suillum	99.602	subspecies	Bacteria	Actinobacteria	Actinobacteria	Bifidobacteriales	Bifidobacteriaceae	Bifidobacterium
ASD1049	Shigella flexneri	100	species	Bacteria	Proteobacteria	Gammaproteobacteria	Enterobacteriales	Enterobacteriaceae	Shigella
ASD1050	Shigella flexneri	100	species	Bacteria	Proteobacteria	Gammaproteobacteria	Enterobacteriales	Enterobacteriaceae	Shigella
ASD1051	Bifidobacterium catenulatum	100	species	Bacteria	Actinobacteria	Actinobacteria	Bifidobacteriales	Bifidobacteriaceae	Bifidobacterium
ASD1052	Shigella flexneri	100	species	Bacteria	Proteobacteria	Gammaproteobacteria	Enterobacteriales	Enterobacteriaceae	Shigella
ASD1053	Bifidobacterium longum subsp. suillum	99.594	subspecies	Bacteria	Actinobacteria	Actinobacteria	Bifidobacteriales	Bifidobacteriaceae	Bifidobacterium
ASD1054	[Clostridium] innocuum	99.022	species	Bacteria	Firmicutes	Clostridia	Clostridiales	Clostridiaceae	Clostridium
ASD1055	Bifidobacterium longum subsp. suillum	99.598	subspecies	Bacteria	Actinobacteria	Actinobacteria	Bifidobacteriales	Bifidobacteriaceae	Bifidobacterium
ASD1056	Shigella flexneri	100	species	Bacteria	Proteobacteria	Gammaproteobacteria	Enterobacteriales	Enterobacteriaceae	Shigella
ASD1057	Enterococcus faecium	99.819	species	Bacteria	Firmicutes	Bacilli	Lactobacillales	Enterococcaceae	Enterococcus
ASD1058	Bifidobacterium catenulatum	100	species	Bacteria	Actinobacteria	Actinobacteria	Bifidobacteriales	Bifidobacteriaceae	Bifidobacterium
ASD1059	Bifidobacterium catenulatum	100	species	Bacteria	Actinobacteria	Actinobacteria	Bifidobacteriales	Bifidobacteriaceae	Bifidobacterium
ASD1060	Shigella flexneri	100	species	Bacteria	Proteobacteria	Gammaproteobacteria	Enterobacteriales	Enterobacteriaceae	Shigella
ASD1061	Bifidobacterium longum subsp. suillum	99.588	subspecies	Bacteria	Actinobacteria	Actinobacteria	Bifidobacteriales	Bifidobacteriaceae	Bifidobacterium
ASD1062	Enterococcus faecium	99.815	species	Bacteria	Firmicutes	Bacilli	Lactobacillales	Enterococcaceae	Enterococcus
ASD1063	Bifidobacterium longum subsp. suillum	99.609	subspecies	Bacteria	Actinobacteria	Actinobacteria	Bifidobacteriales	Bifidobacteriaceae	Bifidobacterium
ASD1064	Shigella flexneri	100	species	Bacteria	Proteobacteria	Gammaproteobacteria	Enterobacteriales	Enterobacteriaceae	Shigella
ASD1065	Bifidobacterium catenulatum	100	species	Bacteria	Actinobacteria	Actinobacteria	Bifidobacteriales	Bifidobacteriaceae	Bifidobacterium
ASD1066	Shigella flexneri	100	species	Bacteria	Proteobacteria	Gammaproteobacteria	Enterobacteriales	Enterobacteriaceae	Shigella
ASD1067	Shigella flexneri	100	species	Bacteria	Proteobacteria	Gammaproteobacteria	Enterobacteriales	Enterobacteriaceae	Shigella
ASD1068	Shigella flexneri	100	species	Bacteria	Proteobacteria	Gammaproteobacteria	Enterobacteriales	Enterobacteriaceae	Shigella
ASD1069	Escherichia fergusonii ATCC 35469	99.524	species	Bacteria	Proteobacteria	Gammaproteobacteria	Enterobacteriales	Enterobacteriaceae	Escherichia
ASD1070	Bacteroides fragilis NCTC 9343	97.19	strain	Bacteria	Bacteroidota	Bacteroidia	Bacteroidales	Bacteroidaceae	Bacteroides
ASD1071	Bacteroides fragilis NCTC 9343	97.222	strain	Bacteria	Bacteroidota	Bacteroidia	Bacteroidales	Bacteroidaceae	Bacteroides
ASD1072	Collinsella aerofaciens	99.627	species	Bacteria	Actinobacteria	Coriobacteriia	Coriobacteriales	Coriobacteriaceae	Collinsella
ASD1073	Shigella flexneri	100	species	Bacteria	Proteobacteria	Gammaproteobacteria	Enterobacteriales	Enterobacteriaceae	Shigella
ASD1074	Bacteroides uniformis	99.567	species	Bacteria	Bacteroidota	Bacteroidia	Bacteroidales	Bacteroidaceae	Bacteroides
ASD1075	Escherichia fergusonii ATCC 35469	99.762	strain	Bacteria	Proteobacteria	Gammaproteobacteria	Enterobacteriales	Enterobacteriaceae	Escherichia
ASD1076	Shigella flexneri	100	species	Bacteria	Proteobacteria	Gammaproteobacteria	Enterobacteriales	Enterobacteriaceae	Shigella
ASD1077	Escherichia fergusonii ATCC 35469	99.52	strain	Bacteria	Proteobacteria	Gammaproteobacteria	Enterobacteriales	Enterobacteriaceae	Escherichia
ASD1078	Bifidobacterium pseudocatenulatum	99.744	species	Bacteria	Actinobacteria	Actinobacteria	Bifidobacteriales	Bifidobacteriaceae	Bifidobacterium
ASD1079	Phocaeicola vulgatus ATCC 8482	99.773	strain	Bacteria	Bacteroidota	Bacteroidia	Bacteroidales	Bacteroidaceae	Phocaeicola
ASD1080	Bacteroides caccae	99.502	species	Bacteria	Bacteroidota	Bacteroidia	Bacteroidales	Bacteroidaceae	Bacteroides
ASD1081	Bifidobacterium longum subsp. suillum	99.483	subspecies	Bacteria	Actinobacteria	Actinobacteria	Bifidobacteriales	Bifidobacteriaceae	Bifidobacterium
ASD1082	Shigella flexneri	100	species	Bacteria	Proteobacteria	Gammaproteobacteria	Enterobacteriales	Enterobacteriaceae	Shigella
ASD1083	Collinsella aerofaciens	99.636	species	Bacteria	Actinobacteria	Coriobacteriia	Coriobacteriales	Coriobacteriaceae	Collinsella
ASD1084	Phocaeicola vulgatus ATCC 8482	99.764	strain	Bacteria	Bacteroidota	Bacteroidia	Bacteroidales	Bacteroidaceae	Phocaeicola
ASD1085	Bifidobacterium longum subsp. suillum	99.525	subspecies	Bacteria	Actinobacteria	Actinobacteria	Bifidobacteriales	Bifidobacteriaceae	Bifidobacterium
ASD1086	Bifidobacterium longum subsp. suillum	99.495	subspecies	Bacteria	Actinobacteria	Actinobacteria	Bifidobacteriales	Bifidobacteriaceae	Bifidobacterium
ASD1087	Shigella flexneri	100	species	Bacteria	Proteobacteria	Gammaproteobacteria	Enterobacteriales	Enterobacteriaceae	Shigella
ASD1088	Eggerthella lenta	97.15	species	Bacteria	Actinobacteria	Coriobacteriia	Coriobacteriales	Coriobacteriaceae	Eggerthella
ASD1089	Bacteroides caccae	99.474	species	Bacteria	Bacteroidota	Bacteroidia	Bacteroidales	Bacteroidaceae	Bacteroides
ASD1090	Phocaeicola vulgatus	99.779	strain	Bacteria	Bacteroidota	Bacteroidia	Bacteroidales	Bacteroidaceae	Phocaeicola
ASD1091	Bacteroides uniformis	100	species	Bacteria	Bacteroidota	Bacteroidia	Bacteroidales	Bacteroidaceae	Bacteroides
ASD1092	Shigella flexneri	100	species	Bacteria	Proteobacteria	Gammaproteobacteria	Enterobacteriales	Enterobacteriaceae	Shigella
ASD1093	Bilophila wadsworthia	100	species	Bacteria	Proteobacteria	Deltaproteobacteria	Desulfovibrionales	Desulfovibrionaceae	Bilophila
ASD1094	Bilophila wadsworthia	99.522	species	Bacteria	Proteobacteria	Deltaproteobacteria	Desulfovibrionales	Desulfovibrionaceae	Bilophila
ASD1095	Shigella boydii	99.537	species	Bacteria	Proteobacteria	Gammaproteobacteria	Enterobacteriales	Enterobacteriaceae	Shigella
ASD1096	Phocaeicola vulgatus ATCC 8482	100	strain	Bacteria	Bacteroidota	Bacteroidia	Bacteroidales	Bacteroidaceae	Phocaeicola
ASD1097	Phocaeicola vulgatus ATCC 8482	99.778	strain	Bacteria	Bacteroidota	Bacteroidia	Bacteroidales	Bacteroidaceae	Phocaeicola
ASD1098	Bacteroides uniformis	99.773	species	Bacteria	Bacteroidota	Bacteroidia	Bacteroidales	Bacteroidaceae	Bacteroides
ASD1099	Phocaeicola vulgatus ATCC 8482	99.789	strain	Bacteria	Bacteroidota	Bacteroidia	Bacteroidales	Bacteroidaceae	Phocaeicola
ASD1100	Streptococcus salivarius	100	species	Bacteria	Firmicutes	Bacilli	Lactobacillales	Streptococcaceae	Streptococcus
ASD1101	Bacteroides thetaiotaomicron	100	species	Bacteria	Bacteroidota	Bacteroidia	Bacteroidales	Bacteroidaceae	Bacteroides
ASD1102	Shigella boydii	99.543	species	Bacteria	Proteobacteria	Gammaproteobacteria	Enterobacteriales	Enterobacteriaceae	Shigella
ASD1103	Streptococcus salivarius	100	species	Bacteria	Firmicutes	Bacilli	Lactobacillales	Streptococcaceae	Streptococcus
ASD1104	Shigella boydii	99.558	species	Bacteria	Proteobacteria	Gammaproteobacteria	Enterobacteriales	Enterobacteriaceae	Shigella
ASD1105	Shigella flexneri	99.76	species	Bacteria	Proteobacteria	Gammaproteobacteria	Enterobacteriales	Enterobacteriaceae	Shigella
ASD1106	Shigella boydii	99.564	species	Bacteria	Proteobacteria	Gammaproteobacteria	Enterobacteriales	Enterobacteriaceae	Shigella
ASD1107	Anaerobutyricum hallii	100	species	Bacteria	Firmicutes	Clostridia	Lachnospirales	Lachnospiraceae	Anaerobutyricum
ASD1108	Escherichia fergusonii ATCC 35469	100	species	Bacteria	Proteobacteria	Gammaproteobacteria	Enterobacteriales	Enterobacteriaceae	Escherichia
ASD1109	Bifidobacterium pseudocatenulatum	100	species	Bacteria	Actinobacteria	Actinobacteria	Bifidobacteriales	Bifidobacteriaceae	Bifidobacterium
ASD1110	Bifidobacterium pseudocatenulatum	99.737	species	Bacteria	Actinobacteria	Actinobacteria	Bifidobacteriales	Bifidobacteriaceae	Bifidobacterium
ASD1111	Bacteroides uniformis	99.76	species	Bacteria	Bacteroidota	Bacteroidia	Bacteroidales	Bacteroidaceae	Bacteroides
ASD1112	Bacillus tropicus	100	species	Bacteria	Firmicutes	Bacilli	Bacillales	Bacillaceae	Bacillus
ASD1113	Bifidobacterium pseudocatenulatum	100	species	Bacteria	Actinobacteria	Actinobacteria	Bifidobacteriales	Bifidobacteriaceae	Bifidobacterium
ASD1114	Bacillus tropicus	100	species	Bacteria	Firmicutes	Bacilli	Bacillales	Bacillaceae	Bacillus
ASD1115	Bifidobacterium pseudocatenulatum	100	species	Bacteria	Actinobacteria	Actinobacteria	Bifidobacteriales	Bifidobacteriaceae	Bifidobacterium
ASD1116	Bacteroides uniformis	99.751	species	Bacteria	Bacteroidota	Bacteroidia	Bacteroidales	Bacteroidaceae	Bacteroides
ASD1117	Collinsella aerofaciens	99.774	species	Bacteria	Actinobacteria	Coriobacteriia	Coriobacteriales	Coriobacteriaceae	Collinsella
ASD1118	Bacillus tropicus	100	species	Bacteria	Firmicutes	Bacilli	Bacillales	Bacillaceae	Bacillus
ASD1119	Shigella flexneri	100	species	Bacteria	Proteobacteria	Gammaproteobacteria	Enterobacteriales	Enterobacteriaceae	Shigella
ASD1120	Bacillus tropicus	100	species	Bacteria	Firmicutes	Bacilli	Bacillales	Bacillaceae	Bacillus
ASD1121	Bifidobacterium pseudocatenulatum	100	species	Bacteria	Actinobacteria	Actinobacteria	Bifidobacteriales	Bifidobacteriaceae	Bifidobacterium
ASD1122	Bifidobacterium pseudocatenulatum	100	species	Bacteria	Actinobacteria	Actinobacteria	Bifidobacteriales	Bifidobacteriaceae	Bifidobacterium
ASD1123	Bacillus tropicus	100	species	Bacteria	Firmicutes	Bacilli	Bacillales	Bacillaceae	Bacillus
ASD1124	Eggerthella lenta	100	species	Bacteria	Actinobacteria	Coriobacteriia	Coriobacteriales	Coriobacteriaceae	Eggerthella
ASD1125	Bacillus tropicus	100	species	Bacteria	Firmicutes	Bacilli	Bacillales	Bacillaceae	Bacillus
ASD1126	Bacillus wiedmannii	100	species	Bacteria	Firmicutes	Bacilli	Bacillales	Bacillaceae	Bacillus
ASD1127	Bifidobacterium pseudocatenulatum	100	species	Bacteria	Actinobacteria	Actinobacteria	Bifidobacteriales	Bifidobacteriaceae	Bifidobacterium
ASD1128	[Lactobacillus] rogosae	100	species	Bacteria	Firmicutes	Clostridia	Lachnospirales	Lachnospiraceae	Lachnospira
ASD1129	Bifidobacterium longum subsp. infantis	99.564	subspecies	Bacteria	Actinobacteria	Actinobacteria	Bifidobacteriales	Bifidobacteriaceae	Bifidobacterium
ASD1130	Shigella dysenteriae	99.751	species	Bacteria	Proteobacteria	Gammaproteobacteria	Enterobacteriales	Enterobacteriaceae	Shigella
ASD1131	Bacteroides thetaiotaomicron	100	species	Bacteria	Bacteroidota	Bacteroidia	Bacteroidales	Bacteroidaceae	Bacteroides
ASD1132	Bacillus tropicus	100	species	Bacteria	Firmicutes	Bacilli	Bacillales	Bacillaceae	Bacillus
ASD1133	[Lactobacillus] rogosae	99.794	species	Bacteria	Firmicutes	Clostridia	Lachnospirales	Lachnospiraceae	Lachnospira
ASD1134	Bifidobacterium pseudocatenulatum	100	species	Bacteria	Actinobacteria	Actinobacteria	Bifidobacteriales	Bifidobacteriaceae	Bifidobacterium
ASD1135	Collinsella aerofaciens	99.682	species	Bacteria	Actinobacteria	Coriobacteriia	Coriobacteriales	Coriobacteriaceae	Collinsella
ASD1136	Bacillus tropicus	100	species	Bacteria	Firmicutes	Bacilli	Bacillales	Bacillaceae	Bacillus
ASD1137	Bacteroides xylanisolvens XB1A	99.769	strain	Bacteria	Bacteroidota	Bacteroidia	Bacteroidales	Bacteroidaceae	Bacteroides
ASD1138	[Lactobacillus] rogosae	100	species	Bacteria	Firmicutes	Clostridia	Lachnospirales	Lachnospiraceae	Lachnospira
ASD1139	Bifidobacterium longum subsp. suillum	99.58	subspecies	Bacteria	Actinobacteria	Actinobacteria	Bifidobacteriales	Bifidobacteriaceae	Bifidobacterium
ASD1140	Bacillus tropicus	100	species	Bacteria	Firmicutes	Bacilli	Bacillales	Bacillaceae	Bacillus
ASD1141	Bifidobacterium pseudocatenulatum	100	species	Bacteria	Actinobacteria	Actinobacteria	Bifidobacteriales	Bifidobacteriaceae	Bifidobacterium
ASD1142	Bacillus tropicus	100	species	Bacteria	Firmicutes	Bacilli	Bacillales	Bacillaceae	Bacillus
ASD1143	Drancourtella massiliensis	99.764	species	Bacteria	Firmicutes	Clostridia	Lachnospirales	Lachnospiraceae	Sellimonas
ASD1144	Bacteroides uniformis	99.75	species	Bacteria	Bacteroidota	Bacteroidia	Bacteroidales	Bacteroidaceae	Bacteroides
ASD1145	Bifidobacterium pseudocatenulatum	100	species	Bacteria	Actinobacteria	Actinobacteria	Bifidobacteriales	Bifidobacteriaceae	Bifidobacterium
ASD1146	Bacillus wiedmannii	100	species	Bacteria	Firmicutes	Bacilli	Bacillales	Bacillaceae	Bacillus
ASD1147	Eggerthella lenta	100	species	Bacteria	Actinobacteria	Coriobacteriia	Coriobacteriales	Coriobacteriaceae	Eggerthella
ASD1148	Bifidobacterium longum subsp. suillum	99.526	subspecies	Bacteria	Actinobacteria	Actinobacteria	Bifidobacteriales	Bifidobacteriaceae	Bifidobacterium
ASD1149	Shigella flexneri	100	species	Bacteria	Proteobacteria	Gammaproteobacteria	Enterobacteriales	Enterobacteriaceae	Shigella
ASD1150	Bifidobacterium longum subsp. suillum	99.488	subspecies	Bacteria	Actinobacteria	Actinobacteria	Bifidobacteriales	Bifidobacteriaceae	Bifidobacterium
ASD1151	Collinsella aerofaciens	99.776	species	Bacteria	Actinobacteria	Coriobacteriia	Coriobacteriales	Coriobacteriaceae	Collinsella
ASD1152	Coprococcus comes ATCC 27758	99.55	strain	Bacteria	Firmicutes	Clostridia	Clostridiales	Lachnospiraceae	Coprococcus
ASD1153	Collinsella aerofaciens	99.772	species	Bacteria	Actinobacteria	Coriobacteriia	Coriobacteriales	Coriobacteriaceae	Collinsella
ASD1154	Bifidobacterium pseudocatenulatum	100	species	Bacteria	Actinobacteria	Actinobacteria	Bifidobacteriales	Bifidobacteriaceae	Bifidobacterium
ASD1155	Bacillus tropicus	100	species	Bacteria	Firmicutes	Bacilli	Bacillales	Bacillaceae	Bacillus
ASD1156	Coprobacillus cateniformis JCM 10604	98.81	strain	Bacteria	Firmicutes	Erysipelotrichi	Erysipelotrichales	Erysipelotrichaceae	Coprobacillus
ASD1157	Escherichia fergusonii ATCC 35469	99.556	strain	Bacteria	Proteobacteria	Gammaproteobacteria	Enterobacteriales	Enterobacteriaceae	Escherichia
ASD1158	Streptococcus salivarius	100	species	Bacteria	Firmicutes	Bacilli	Lactobacillales	Streptococcaceae	Streptococcus
ASD1159	Shigella dysenteriae	100	species	Bacteria	Proteobacteria	Gammaproteobacteria	Enterobacteriales	Enterobacteriaceae	Shigella
ASD1160	Anaerostipes hadrus	100	species	Bacteria	Firmicutes	Clostridia	Clostridiales	Lachnospiraceae	Anaerostipes
ASD1161	Bifidobacterium longum subsp. suillum	99.564	subspecies	Bacteria	Actinobacteria	Actinobacteria	Bifidobacteriales	Bifidobacteriaceae	Bifidobacterium
ASD1162	Coprococcus comes ATCC 27758	99.538	strain	Bacteria	Firmicutes	Clostridia	Clostridiales	Lachnospiraceae	Coprococcus
ASD1163	Clostridium disporicum	100	species	Bacteria	Firmicutes	Clostridia	Clostridiales	Clostridiaceae	Clostridium
ASD1164	Klebsiella pneumoniae	99.363	species	Bacteria	Proteobacteria	Gammaproteobacteria	Enterobacteriales	Enterobacteriaceae	Klebsiella
ASD1165	Enterocloster citroniae	100	species	Bacteria	Firmicutes	Clostridia	Lachnospirales	Lachnospiraceae	Enterocloster
ASD1166	Lactococcus lactis	100	subspecies	Bacteria	Firmicutes	Bacilli	Lactobacillales	Streptococcaceae	Lactococcus
ASD1167	Bifidobacterium longum subsp. suillum	99.588	subspecies	Bacteria	Actinobacteria	Actinobacteria	Bifidobacteriales	Bifidobacteriaceae	Bifidobacterium
ASD1168	Escherichia fergusonii ATCC 35469	99.558	strain	Bacteria	Proteobacteria	Gammaproteobacteria	Enterobacteriales	Enterobacteriaceae	Escherichia
ASD1169	Weissella confusa	100	species	Bacteria	Firmicutes	Bacilli	Lactobacillales	Leuconostocaceae	Weissella
ASD1170	Streptococcus salivarius	99.153	species	Bacteria	Firmicutes	Bacilli	Lactobacillales	Streptococcaceae	Streptococcus
ASD1171	Streptococcus salivarius	99.138	species	Bacteria	Firmicutes	Bacilli	Lactobacillales	Streptococcaceae	Streptococcus
ASD1172	Finegoldia magna	99.487	species	Bacteria	Firmicutes	Clostridia	Clostridiales	[Tissierellaceae]	Finegoldia
ASD1173	Bifidobacterium catenulatum	100	species	Bacteria	Actinobacteria	Actinobacteria	Bifidobacteriales	Bifidobacteriaceae	Bifidobacterium
ASD1174	Shigella boydii	99.551	species	Bacteria	Proteobacteria	Gammaproteobacteria	Enterobacteriales	Enterobacteriaceae	Shigella
ASD1175	Blautia luti DSM 14534 = JCM 17040	99.771	strain	Bacteria	Firmicutes	Clostridia	Clostridiales	Lachnospiraceae	Blautia
ASD1176	Bifidobacterium longum subsp. suillum	99.465	subspecies	Bacteria	Actinobacteria	Actinobacteria	Bifidobacteriales	Bifidobacteriaceae	Bifidobacterium
ASD1177	Escherichia fergusonii ATCC 35469	99.548	strain	Bacteria	Proteobacteria	Gammaproteobacteria	Enterobacteriales	Enterobacteriaceae	Escherichia
ASD1178	Parabacteroides gordonii	99.761	species	Bacteria	Bacteroidota	Bacteroidia	Bacteroidales	Porphyromonadaceae	Parabacteroides
ASD1179	Streptococcus mutans	100	species	Bacteria	Firmicutes	Bacilli	Lactobacillales	Streptococcaceae	Streptococcus
ASD1180	Collinsella aerofaciens	99.707	species	Bacteria	Actinobacteria	Coriobacteriia	Coriobacteriales	Coriobacteriaceae	Collinsella
ASD1181	Bifidobacterium longum subsp. suillum	99.486	subspecies	Bacteria	Actinobacteria	Actinobacteria	Bifidobacteriales	Bifidobacteriaceae	Bifidobacterium
ASD1182	Anaerostipes hadrus	100	species	Bacteria	Firmicutes	Clostridia	Clostridiales	Lachnospiraceae	Anaerostipes
ASD1183	Streptococcus salivarius	99.366	species	Bacteria	Firmicutes	Bacilli	Lactobacillales	Streptococcaceae	Streptococcus
ASD1184	Shigella flexneri	99.533	strain	Bacteria	Proteobacteria	Gammaproteobacteria	Enterobacteriales	Enterobacteriaceae	Shigella
ASD1185	Streptococcus salivarius	99.187	species	Bacteria	Firmicutes	Bacilli	Lactobacillales	Streptococcaceae	Streptococcus
ASD1186	Coprococcus comes ATCC 27758	99.496	strain	Bacteria	Firmicutes	Clostridia	Clostridiales	Lachnospiraceae	Coprococcus
ASD1187	Weissella confusa	100	species	Bacteria	Firmicutes	Bacilli	Lactobacillales	Leuconostocaceae	Weissella
ASD1188	Escherichia fergusonii ATCC 35469	99.52	strain	Bacteria	Proteobacteria	Gammaproteobacteria	Enterobacteriales	Enterobacteriaceae	Escherichia
ASD1189	Bacteroides nordii WAL 11050 = JCM 12987	99.801	strain	Bacteria	Bacteroidota	Bacteroidia	Bacteroidales	Bacteroidaceae	Bacteroides
ASD1190	Shigella flexneri	100	species	Bacteria	Proteobacteria	Gammaproteobacteria	Enterobacteriales	Enterobacteriaceae	Shigella
ASD1191	Faecalibacterium prausnitzii	99.562	species	Bacteria	Firmicutes	Clostridia	Clostridiales	Ruminococcaceae	Faecalibacterium
ASD1192	Leuconostoc lactis KCTC 3528 = DSM 20202	99.782	strain	Bacteria	Firmicutes	Bacilli	Lactobacillales	Leuconostocaceae	Leuconostoc
ASD1193	Bifidobacterium animalis subsp. lactis	100	subspecies	Bacteria	Actinobacteria	Actinobacteria	Bifidobacteriales	Bifidobacteriaceae	Bifidobacterium
ASD1194	Anaerostipes hadrus	100	species	Bacteria	Firmicutes	Clostridia	Clostridiales	Lachnospiraceae	Anaerostipes
ASD1195	Leuconostoc lactis KCTC 3528 = DSM 20202	99.807	strain	Bacteria	Firmicutes	Bacilli	Lactobacillales	Leuconostocaceae	Leuconostoc
ASD1196	Bifidobacterium catenulatum	100	species	Bacteria	Actinobacteria	Actinobacteria	Bifidobacteriales	Bifidobacteriaceae	Bifidobacterium
ASD1197	Leuconostoc lactis KCTC 3528 = DSM 20202	100	strain	Bacteria	Firmicutes	Bacilli	Lactobacillales	Leuconostocaceae	Leuconostoc
ASD1198	Bifidobacterium longum subsp. suillum	99.529	subspecies	Bacteria	Actinobacteria	Actinobacteria	Bifidobacteriales	Bifidobacteriaceae	Bifidobacterium
ASD1199	Bacteroides nordii WAL 11050 = JCM 12987	99.783	strain	Bacteria	Bacteroidota	Bacteroidia	Bacteroidales	Bacteroidaceae	Bacteroides
ASD1200	Shigella flexneri	100	species	Bacteria	Proteobacteria	Gammaproteobacteria	Enterobacteriales	Enterobacteriaceae	Shigella
ASD1201	Escherichia fergusonii ATCC 35469	99.516	strain	Bacteria	Proteobacteria	Gammaproteobacteria	Enterobacteriales	Enterobacteriaceae	Escherichia
ASD1202	Shigella flexneri	99.798	strain	Bacteria	Proteobacteria	Gammaproteobacteria	Enterobacteriales	Enterobacteriaceae	Shigella
ASD1203	Streptococcus salivarius	99.161	species	Bacteria	Firmicutes	Bacilli	Lactobacillales	Streptococcaceae	Streptococcus
ASD1204	Bifidobacterium longum subsp. suillum	99.558	subspecies	Bacteria	Actinobacteria	Actinobacteria	Bifidobacteriales	Bifidobacteriaceae	Bifidobacterium
ASD1205	Bacteroides thetaiotaomicron	98.693	species	Bacteria	Bacteroidota	Bacteroidia	Bacteroidales	Bacteroidaceae	Bacteroides
ASD1206	Collinsella aerofaciens	99.627	species	Bacteria	Actinobacteria	Coriobacteriia	Coriobacteriales	Coriobacteriaceae	Collinsella
ASD1207	Blautia luti DSM 14534 = JCM 17040	99.769	strain	Bacteria	Firmicutes	Clostridia	Clostridiales	Lachnospiraceae	Blautia
ASD1208	Klebsiella pneumoniae	99.784	species	Bacteria	Proteobacteria	Gammaproteobacteria	Enterobacteriales	Enterobacteriaceae	Klebsiella
ASD1209	Bifidobacterium longum subsp. suillum	99.572	subspecies	Bacteria	Actinobacteria	Actinobacteria	Bifidobacteriales	Bifidobacteriaceae	Bifidobacterium
ASD1210	Clostridium porci	95.929	strain	Bacteria	Firmicutes	Clostridia	Clostridiales	Clostridiaceae	Clostridium
ASD1211	Bacteroides nordii WAL 11050 = JCM 12987	99.795	strain	Bacteria	Bacteroidota	Bacteroidia	Bacteroidales	Bacteroidaceae	Bacteroides
ASD1212	Bifidobacterium longum subsp. suillum	99.673	subspecies	Bacteria	Actinobacteria	Actinobacteria	Bifidobacteriales	Bifidobacteriaceae	Bifidobacterium
ASD1213	Bacteroides nordii WAL 11050 = JCM 12987	99.78	strain	Bacteria	Bacteroidota	Bacteroidia	Bacteroidales	Bacteroidaceae	Bacteroides
ASD1214	Coprococcus comes ATCC 27758	99.5	strain	Bacteria	Firmicutes	Clostridia	Clostridiales	Lachnospiraceae	Coprococcus
ASD1215	Shigella flexneri	100	species	Bacteria	Proteobacteria	Gammaproteobacteria	Enterobacteriales	Enterobacteriaceae	Shigella
ASD1216	Enterococcus faecium	100	species	Bacteria	Firmicutes	Bacilli	Lactobacillales	Enterococcaceae	Enterococcus
ASD1217	Bifidobacterium longum subsp. suillum	99.565	subspecies	Bacteria	Actinobacteria	Actinobacteria	Bifidobacteriales	Bifidobacteriaceae	Bifidobacterium
ASD1218	Weissella confusa	100	species	Bacteria	Firmicutes	Bacilli	Lactobacillales	Leuconostocaceae	Weissella
ASD1219	Bifidobacterium pseudocatenulatum	100	species	Bacteria	Actinobacteria	Actinobacteria	Bifidobacteriales	Bifidobacteriaceae	Bifidobacterium
ASD1220	Bifidobacterium longum subsp. suillum	99.593	subspecies	Bacteria	Actinobacteria	Actinobacteria	Bifidobacteriales	Bifidobacteriaceae	Bifidobacterium
ASD1221	Coprococcus comes ATCC 27758	99.548	strain	Bacteria	Firmicutes	Clostridia	Clostridiales	Lachnospiraceae	Coprococcus
ASD1222	Coprococcus comes ATCC 27758	99.523	strain	Bacteria	Firmicutes	Clostridia	Clostridiales	Lachnospiraceae	Coprococcus
ASD1223	Bacteroides thetaiotaomicron	98.526	species	Bacteria	Bacteroidota	Bacteroidia	Bacteroidales	Bacteroidaceae	Bacteroides
ASD1224	Klebsiella pneumoniae	99.574	species	Bacteria	Proteobacteria	Gammaproteobacteria	Enterobacteriales	Enterobacteriaceae	Klebsiella
ASD1225	Bifidobacterium longum subsp. suillum	100	species	Bacteria	Actinobacteria	Actinobacteria	Bifidobacteriales	Bifidobacteriaceae	Bifidobacterium
ASD1226	Bacteroides thetaiotaomicron	98.687	species	Bacteria	Bacteroidota	Bacteroidia	Bacteroidales	Bacteroidaceae	Bacteroides
ASD1227	Escherichia fergusonii ATCC 35469	100	species	Bacteria	Proteobacteria	Gammaproteobacteria	Enterobacteriales	Enterobacteriaceae	Escherichia
ASD1228	Bifidobacterium catenulatum	100	species	Bacteria	Actinobacteria	Actinobacteria	Bifidobacteriales	Bifidobacteriaceae	Bifidobacterium
ASD1229	Clostridium porci	95.955	species	Bacteria	Firmicutes	Clostridia	Clostridiales	Clostridiaceae	Clostridium
ASD1230	Weissella confusa	100	species	Bacteria	Firmicutes	Bacilli	Lactobacillales	Leuconostocaceae	Weissella
ASD1231	Klebsiella pneumoniae	100	subspecies	Bacteria	Proteobacteria	Gammaproteobacteria	Enterobacteriales	Enterobacteriaceae	Klebsiella
ASD1232	Bacteroides thetaiotaomicron	98.551	species	Bacteria	Bacteroidota	Bacteroidia	Bacteroidales	Bacteroidaceae	Bacteroides
ASD1233	Escherichia fergusonii ATCC 35469	99.568	strain	Bacteria	Proteobacteria	Gammaproteobacteria	Enterobacteriales	Enterobacteriaceae	Escherichia
ASD1234	Leuconostoc lactis KCTC 3528 = DSM 20202	99.775	strain	Bacteria	Firmicutes	Bacilli	Lactobacillales	Leuconostocaceae	Leuconostoc
ASD1235	Enterococcus durans	100	species	Bacteria	Firmicutes	Bacilli	Lactobacillales	Enterococcaceae	Enterococcus
ASD1236	Bifidobacterium longum subsp. suillum	99.538	subspecies	Bacteria	Actinobacteria	Actinobacteria	Bifidobacteriales	Bifidobacteriaceae	Bifidobacterium
ASD1237	Shigella flexneri	100	species	Bacteria	Proteobacteria	Gammaproteobacteria	Enterobacteriales	Enterobacteriaceae	Shigella
ASD1238	Shigella dysenteriae	100	species	Bacteria	Proteobacteria	Gammaproteobacteria	Enterobacteriales	Enterobacteriaceae	Shigella

## Sheet: S3
Table S3 Strain Information in 12 TD children
Num	Species names	Similarity	rank	Kingdom	Phylum	Class	Order	Family	Genus
TD001	Enterocloster aldenensis	99.677	species	Bacteria	Firmicutes	Clostridia	Lachnospirales	Lachnospiraceae	Enterocloster
TD002	Escherichia fergusonii ATCC 35469	99.508	strain	Bacteria	Proteobacteria	Gammaproteobacteria	Enterobacteriales	Enterobacteriaceae	Escherichia
TD003	Escherichia fergusonii ATCC 35469	99.507	strain	Bacteria	Proteobacteria	Gammaproteobacteria	Enterobacteriales	Enterobacteriaceae	Escherichia
TD004	Bifidobacterium pseudolongum subsp. globosum	99.837	subspecies	Bacteria	Actinobacteria	Actinobacteria	Bifidobacteriales	Bifidobacteriaceae	Bifidobacterium
TD005	Bacteroides salyersiae	100	species	Bacteria	Bacteroidota	Bacteroidia	Bacteroidales	Bacteroidaceae	Bacteroides
TD006	Clostridium disporicum	100	species	Bacteria	Firmicutes	Clostridia	Clostridiales	Clostridiaceae	Clostridium
TD007	Escherichia fergusonii ATCC 35469	99.509	strain	Bacteria	Proteobacteria	Gammaproteobacteria	Enterobacteriales	Enterobacteriaceae	Escherichia
TD008	Escherichia fergusonii ATCC 35469	100	strain	Bacteria	Proteobacteria	Gammaproteobacteria	Enterobacteriales	Enterobacteriaceae	Escherichia
TD009	Escherichia fergusonii ATCC 35469	99.511	strain	Bacteria	Proteobacteria	Gammaproteobacteria	Enterobacteriales	Enterobacteriaceae	Escherichia
TD010	Turicibacter sanguinis	100	species	Bacteria	Firmicutes	Bacilli	Turicibacterales	Turicibacteraceae	Turicibacter
TD011	Escherichia fergusonii ATCC 35469	99.345	strain	Bacteria	Proteobacteria	Gammaproteobacteria	Enterobacteriales	Enterobacteriaceae	Escherichia
TD012	Lacticaseibacillus rhamnosus	100	species	Bacteria	Firmicutes	Bacilli	Lactobacillales	Lactobacillaceae	Lacticaseibacillus
TD013	Clostridium paraputrificum	100	species	Bacteria	Firmicutes	Clostridia	Clostridiales	Clostridiaceae	Clostridium
TD014	Turicibacter sanguinis	100	species	Bacteria	Firmicutes	Bacilli	Turicibacterales	Turicibacteraceae	Turicibacter
TD015	Allofournierella massiliensis	98.68	species	Bacteria	Firmicutes	Clostridia	Eubacteriales	Oscillospiraceae	Allofournierella
TD016	Sellimonas intestinalis	99.826	species	Bacteria	Firmicutes	Clostridia	Lachnospirales	Lachnospiraceae	Sellimonas
TD017	Hungatella effluvii	99.346	species	Bacteria	Firmicutes	Clostridia	Lachnospirales	Lachnospiraceae	Hungatella
TD018	Eggerthella lenta	100	species	Bacteria	Actinobacteria	Coriobacteriia	Coriobacteriales	Coriobacteriaceae	Eggerthella
TD019	Bifidobacterium dentium	99.676	species	Bacteria	Actinobacteria	Actinobacteria	Bifidobacteriales	Bifidobacteriaceae	Bifidobacterium
TD020	Enterococcus hulanensis	100	species	Bacteria	Firmicutes	Bacilli	Lactobacillales	Enterococcaceae	Enterococcus
TD021	Bacteroides salyersiae	100	species	Bacteria	Bacteroidota	Bacteroidia	Bacteroidales	Bacteroidaceae	Bacteroides
TD022	Limosilactobacillus oris	100	species	Bacteria	Firmicutes	Bacilli	Lactobacillales	Lactobacillaceae	Limosilactobacillus
TD023	Hungatella effluvii	99.021	species	Bacteria	Firmicutes	Clostridia	Lachnospirales	Lachnospiraceae	Hungatella
TD024	Lacticaseibacillus rhamnosus	100	species	Bacteria	Firmicutes	Bacilli	Lactobacillales	Lactobacillaceae	Lacticaseibacillus
TD025	Eggerthella lenta	100	species	Bacteria	Actinobacteria	Coriobacteriia	Coriobacteriales	Coriobacteriaceae	Eggerthella
TD026	Escherichia fergusonii ATCC 35469	99.342	strain	Bacteria	Proteobacteria	Gammaproteobacteria	Enterobacteriales	Enterobacteriaceae	Escherichia
TD027	Sellimonas intestinalis	100	species	Bacteria	Firmicutes	Clostridia	Lachnospirales	Lachnospiraceae	Sellimonas
TD028	Flavonifractor plautii	100	species	Bacteria	Firmicutes	Clostridia	Oscillospirales	Oscillospiraceae	Flavonifractor
TD029	Phocaeicola vulgatus	99.667	strain	Bacteria	Bacteroidota	Bacteroidia	Bacteroidales	Bacteroidaceae	Phocaeicola
TD030	Bifidobacterium pseudocatenulatum	100	species	Bacteria	Actinobacteria	Actinobacteria	Bifidobacteriales	Bifidobacteriaceae	Bifidobacterium
TD031	Bifidobacterium pseudocatenulatum	100	species	Bacteria	Actinobacteria	Actinobacteria	Bifidobacteriales	Bifidobacteriaceae	Bifidobacterium
TD032	Phocaeicola vulgatus	99.833	strain	Bacteria	Bacteroidota	Bacteroidia	Bacteroidales	Bacteroidaceae	Phocaeicola
TD033	Burkholderia thailandensis	100	species	Bacteria	Proteobacteria	Betaproteobacteria	Burkholderiales	Burkholderiaceae	Burkholderia
TD034	Collinsella aerofaciens	100	species	Bacteria	Actinobacteria	Coriobacteriia	Coriobacteriales	Coriobacteriaceae	Collinsella
TD035	Burkholderia singularis	100	species	Bacteria	Proteobacteria	Betaproteobacteria	Burkholderiales	Burkholderiaceae	Burkholderia
TD036	Burkholderia thailandensis	100	species	Bacteria	Proteobacteria	Betaproteobacteria	Burkholderiales	Burkholderiaceae	Burkholderia
TD037	Phocaeicola vulgatus	100	strain	Bacteria	Bacteroidota	Bacteroidia	Bacteroidales	Bacteroidaceae	Phocaeicola
TD038	Burkholderia thailandensis	100	species	Bacteria	Proteobacteria	Betaproteobacteria	Burkholderiales	Burkholderiaceae	Burkholderia
TD039	Thomasclavelia ramosa	100	species	Bacteria	Firmicutes	Erysipelotrichia	Erysipelotrichales	Coprobacillaceae	Thomasclavelia
TD040	Burkholderia thailandensis	100	species	Bacteria	Proteobacteria	Betaproteobacteria	Burkholderiales	Burkholderiaceae	Burkholderia
TD041	Burkholderia thailandensis	100	species	Bacteria	Proteobacteria	Betaproteobacteria	Burkholderiales	Burkholderiaceae	Burkholderia
TD042	Parabacteroides merdae	100	species	Bacteria	Bacteroidota	Bacteroidia	Bacteroidales	Porphyromonadaceae	Parabacteroides
TD043	Phocaeicola vulgatus	99.664	strain	Bacteria	Bacteroidota	Bacteroidia	Bacteroidales	Bacteroidaceae	Phocaeicola
TD044	Phocaeicola vulgatus	99.487	strain	Bacteria	Bacteroidota	Bacteroidia	Bacteroidales	Bacteroidaceae	Phocaeicola
TD045	Bifidobacterium pseudocatenulatum	100	species	Bacteria	Actinobacteria	Actinobacteria	Bifidobacteriales	Bifidobacteriaceae	Bifidobacterium
TD046	Bifidobacterium faecale	99.673	species	Bacteria	Actinobacteria	Actinobacteria	Bifidobacteriales	Bifidobacteriaceae	Bifidobacterium
TD047	Phocaeicola vulgatus	100	strain	Bacteria	Bacteroidota	Bacteroidia	Bacteroidales	Bacteroidaceae	Phocaeicola
TD048	Burkholderia thailandensis	100	species	Bacteria	Proteobacteria	Betaproteobacteria	Burkholderiales	Burkholderiaceae	Burkholderia
TD049	Bifidobacterium pseudocatenulatum	100	species	Bacteria	Actinobacteria	Actinobacteria	Bifidobacteriales	Bifidobacteriaceae	Bifidobacterium
TD050	Collinsella aerofaciens	100	species	Bacteria	Actinobacteria	Coriobacteriia	Coriobacteriales	Coriobacteriaceae	Collinsella
TD051	Bifidobacterium pseudocatenulatum	100	species	Bacteria	Actinobacteria	Actinobacteria	Bifidobacteriales	Bifidobacteriaceae	Bifidobacterium
TD052	Bifidobacterium pseudocatenulatum	100	species	Bacteria	Actinobacteria	Actinobacteria	Bifidobacteriales	Bifidobacteriaceae	Bifidobacterium
TD053	Bifidobacterium faecale	99.669	species	Bacteria	Actinobacteria	Actinobacteria	Bifidobacteriales	Bifidobacteriaceae	Bifidobacterium
TD054	Pseudomonas edaphica	99.832	species	Bacteria	Proteobacteria	Gammaproteobacteria	Pseudomonadales	Pseudomonadaceae	Pseudomonas
TD055	Bacteroides stercoris ATCC 43183	98.913	strain	Bacteria	Bacteroidota	Bacteroidia	Bacteroidales	Bacteroidaceae	Bacteroides
TD056	Bifidobacterium faecale	99.663	species	Bacteria	Actinobacteria	Actinobacteria	Bifidobacteriales	Bifidobacteriaceae	Bifidobacterium
TD057	Clostridium saudiense	100	species	Bacteria	Firmicutes	Clostridia	Clostridiales	Clostridiaceae	Clostridium
TD058	Bifidobacterium pseudocatenulatum	100	species	Bacteria	Actinobacteria	Actinobacteria	Bifidobacteriales	Bifidobacteriaceae	Bifidobacterium
TD059	Bifidobacterium faecale	99.674	species	Bacteria	Actinobacteria	Actinobacteria	Bifidobacteriales	Bifidobacteriaceae	Bifidobacterium
TD060	Bifidobacterium pseudocatenulatum	100	species	Bacteria	Actinobacteria	Actinobacteria	Bifidobacteriales	Bifidobacteriaceae	Bifidobacterium
TD061	Holdemania massiliensis AP2	100	strain	Bacteria	Firmicutes	Erysipelotrichi	Erysipelotrichales	Erysipelotrichaceae	Holdemania
TD062	Shigella boydii	99.297	species	Bacteria	Proteobacteria	Gammaproteobacteria	Enterobacteriales	Enterobacteriaceae	Shigella
TD063	Alistipes montrealensis	100	species	Bacteria	Bacteroidota	Bacteroidia	Bacteroidales	Rikenellaceae	Alistipes
TD064	Bifidobacterium pseudocatenulatum	100	species	Bacteria	Actinobacteria	Actinobacteria	Bifidobacteriales	Bifidobacteriaceae	Bifidobacterium
TD065	Bifidobacterium pseudocatenulatum	100	species	Bacteria	Actinobacteria	Actinobacteria	Bifidobacteriales	Bifidobacteriaceae	Bifidobacterium
TD066	Bifidobacterium pseudocatenulatum	100	species	Bacteria	Actinobacteria	Actinobacteria	Bifidobacteriales	Bifidobacteriaceae	Bifidobacterium
TD067	Bifidobacterium pseudocatenulatum	100	species	Bacteria	Actinobacteria	Actinobacteria	Bifidobacteriales	Bifidobacteriaceae	Bifidobacterium
TD068	Burkholderia thailandensis	100	species	Bacteria	Proteobacteria	Betaproteobacteria	Burkholderiales	Burkholderiaceae	Burkholderia
TD069	Bifidobacterium pseudocatenulatum	100	species	Bacteria	Actinobacteria	Actinobacteria	Bifidobacteriales	Bifidobacteriaceae	Bifidobacterium
TD070	Bifidobacterium pseudocatenulatum	100	species	Bacteria	Actinobacteria	Actinobacteria	Bifidobacteriales	Bifidobacteriaceae	Bifidobacterium
TD071	Bifidobacterium faecale	99.673	species	Bacteria	Actinobacteria	Actinobacteria	Bifidobacteriales	Bifidobacteriaceae	Bifidobacterium
TD072	Bifidobacterium catenulatum subsp. Kashiwanohense	98.953	strain	Bacteria	Actinobacteria	Actinobacteria	Bifidobacteriales	Bifidobacteriaceae	Bifidobacterium
TD073	Collinsella aerofaciens	100	species	Bacteria	Actinobacteria	Coriobacteriia	Coriobacteriales	Coriobacteriaceae	Collinsella
TD074	Coprococcus comes ATCC 27758	100	strain	Bacteria	Firmicutes	Clostridia	Clostridiales	Lachnospiraceae	Coprococcus
TD075	Dorea longicatena	99.837	species	Bacteria	Firmicutes	Clostridia	Clostridiales	Lachnospiraceae	Dorea
TD076	Megamonas funiformis YIT 11815	99.51	strain	Bacteria	Firmicutes	Clostridia	Clostridiales	Veillonellaceae	Megamonas
TD077	Collinsella aerofaciens	100	species	Bacteria	Actinobacteria	Coriobacteriia	Coriobacteriales	Coriobacteriaceae	Collinsella
TD078	Bifidobacterium catenulatum subsp. Kashiwanohense	99.026	strain	Bacteria	Actinobacteria	Actinobacteria	Bifidobacteriales	Bifidobacteriaceae	Bifidobacterium
TD079	Bifidobacterium catenulatum subsp. Kashiwanohense	99.032	strain	Bacteria	Actinobacteria	Actinobacteria	Bifidobacteriales	Bifidobacteriaceae	Bifidobacterium
TD080	Burkholderia thailandensis	100	species	Bacteria	Proteobacteria	Betaproteobacteria	Burkholderiales	Burkholderiaceae	Burkholderia
TD081	Bifidobacterium catenulatum subsp. Kashiwanohense	99.029	strain	Bacteria	Actinobacteria	Actinobacteria	Bifidobacteriales	Bifidobacteriaceae	Bifidobacterium
TD082	Bifidobacterium catenulatum subsp. Kashiwanohense	99.031	strain	Bacteria	Actinobacteria	Actinobacteria	Bifidobacteriales	Bifidobacteriaceae	Bifidobacterium
TD083	Bacteroides thetaiotaomicron	100	species	Bacteria	Bacteroidota	Bacteroidia	Bacteroidales	Bacteroidaceae	Bacteroides
TD084	Collinsella aerofaciens	100	species	Bacteria	Actinobacteria	Coriobacteriia	Coriobacteriales	Coriobacteriaceae	Collinsella
TD085	Bifidobacterium catenulatum subsp. Kashiwanohense	99.032	strain	Bacteria	Actinobacteria	Actinobacteria	Bifidobacteriales	Bifidobacteriaceae	Bifidobacterium
TD086	Bacteroides thetaiotaomicron	100	species	Bacteria	Bacteroidota	Bacteroidia	Bacteroidales	Bacteroidaceae	Bacteroides
TD087	Bacteroides uniformis	100	species	Bacteria	Bacteroidota	Bacteroidia	Bacteroidales	Bacteroidaceae	Bacteroides
TD088	Collinsella aerofaciens	100	species	Bacteria	Actinobacteria	Coriobacteriia	Coriobacteriales	Coriobacteriaceae	Collinsella
TD089	Burkholderia thailandensis	100	species	Bacteria	Proteobacteria	Betaproteobacteria	Burkholderiales	Burkholderiaceae	Burkholderia
TD090	Bacteroides thetaiotaomicron	100	species	Bacteria	Bacteroidota	Bacteroidia	Bacteroidales	Bacteroidaceae	Bacteroides
TD091	Collinsella aerofaciens	100	species	Bacteria	Actinobacteria	Coriobacteriia	Coriobacteriales	Coriobacteriaceae	Collinsella
TD092	Bifidobacterium catenulatum subsp. Kashiwanohense	99.008	strain	Bacteria	Actinobacteria	Actinobacteria	Bifidobacteriales	Bifidobacteriaceae	Bifidobacterium
TD093	Bifidobacterium catenulatum subsp. Kashiwanohense	98.973	strain	Bacteria	Actinobacteria	Actinobacteria	Bifidobacteriales	Bifidobacteriaceae	Bifidobacterium
TD094	Burkholderia thailandensis	100	species	Bacteria	Proteobacteria	Betaproteobacteria	Burkholderiales	Burkholderiaceae	Burkholderia
TD095	Bacteroides uniformis	100	species	Bacteria	Bacteroidota	Bacteroidia	Bacteroidales	Bacteroidaceae	Bacteroides
TD096	Burkholderia thailandensis	100	species	Bacteria	Proteobacteria	Betaproteobacteria	Burkholderiales	Burkholderiaceae	Burkholderia
TD097	Bifidobacterium catenulatum subsp. Kashiwanohense	99.026	strain	Bacteria	Actinobacteria	Actinobacteria	Bifidobacteriales	Bifidobacteriaceae	Bifidobacterium
TD098	Burkholderia thailandensis	100	species	Bacteria	Proteobacteria	Betaproteobacteria	Burkholderiales	Burkholderiaceae	Burkholderia
TD099	Bifidobacterium catenulatum subsp. Kashiwanohense	99.028	strain	Bacteria	Actinobacteria	Actinobacteria	Bifidobacteriales	Bifidobacteriaceae	Bifidobacterium
TD100	Bifidobacterium catenulatum subsp. Kashiwanohense	98.962	strain	Bacteria	Actinobacteria	Actinobacteria	Bifidobacteriales	Bifidobacteriaceae	Bifidobacterium
TD101	Burkholderia thailandensis	100	species	Bacteria	Proteobacteria	Betaproteobacteria	Burkholderiales	Burkholderiaceae	Burkholderia
TD102	Bifidobacterium catenulatum subsp. Kashiwanohense	99.024	strain	Bacteria	Actinobacteria	Actinobacteria	Bifidobacteriales	Bifidobacteriaceae	Bifidobacterium
TD103	Bacteroides thetaiotaomicron	100	species	Bacteria	Bacteroidota	Bacteroidia	Bacteroidales	Bacteroidaceae	Bacteroides
TD104	Collinsella aerofaciens	100	species	Bacteria	Actinobacteria	Coriobacteriia	Coriobacteriales	Coriobacteriaceae	Collinsella
TD105	Burkholderia thailandensis	100	species	Bacteria	Proteobacteria	Betaproteobacteria	Burkholderiales	Burkholderiaceae	Burkholderia
TD106	Bifidobacterium catenulatum subsp. Kashiwanohense	99.034	strain	Bacteria	Actinobacteria	Actinobacteria	Bifidobacteriales	Bifidobacteriaceae	Bifidobacterium
TD107	Phocaeicola vulgatus	99.828	strain	Bacteria	Bacteroidota	Bacteroidia	Bacteroidales	Bacteroidaceae	Phocaeicola
TD108	Bifidobacterium catenulatum subsp. Kashiwanohense	99.031	strain	Bacteria	Actinobacteria	Actinobacteria	Bifidobacteriales	Bifidobacteriaceae	Bifidobacterium
TD109	Bacteroides thetaiotaomicron	100	species	Bacteria	Bacteroidota	Bacteroidia	Bacteroidales	Bacteroidaceae	Bacteroides
TD110	Bifidobacterium catenulatum subsp. Kashiwanohense	99.023	strain	Bacteria	Actinobacteria	Actinobacteria	Bifidobacteriales	Bifidobacteriaceae	Bifidobacterium
TD111	Bifidobacterium catenulatum subsp. Kashiwanohense	98.99	strain	Bacteria	Actinobacteria	Actinobacteria	Bifidobacteriales	Bifidobacteriaceae	Bifidobacterium
TD112	Bifidobacterium longum subsp. suillum	99.838	subspecies	Bacteria	Actinobacteria	Actinobacteria	Bifidobacteriales	Bifidobacteriaceae	Bifidobacterium
TD113	Collinsella aerofaciens	100	species	Bacteria	Actinobacteria	Coriobacteriia	Coriobacteriales	Coriobacteriaceae	Collinsella
TD114	Collinsella aerofaciens	100	species	Bacteria	Actinobacteria	Coriobacteriia	Coriobacteriales	Coriobacteriaceae	Collinsella
TD115	Enterococcus hulanensis	100	species	Bacteria	Firmicutes	Bacilli	Lactobacillales	Enterococcaceae	Enterococcus
TD116	Pseudomonas edaphica	100	species	Bacteria	Proteobacteria	Gammaproteobacteria	Pseudomonadales	Pseudomonadaceae	Pseudomonas
TD117	Bacteroides fragilis NCTC 9343	99.502	strain	Bacteria	Bacteroidota	Bacteroidia	Bacteroidales	Bacteroidaceae	Bacteroides
TD118	Enterocloster aldenensis	99.349	species	Bacteria	Firmicutes	Clostridia	Lachnospirales	Lachnospiraceae	Enterocloster
TD119	Bacteroides fragilis NCTC 9343	99.501	strain	Bacteria	Bacteroidota	Bacteroidia	Bacteroidales	Bacteroidaceae	Bacteroides
TD120	Enterocloster aldenensis	98.703	species	Bacteria	Firmicutes	Clostridia	Lachnospirales	Lachnospiraceae	Enterocloster
TD121	Bacteroides fragilis NCTC 9343	100	strain	Bacteria	Bacteroidota	Bacteroidia	Bacteroidales	Bacteroidaceae	Bacteroides
TD122	Enterocloster aldenensis	98.534	species	Bacteria	Firmicutes	Clostridia	Lachnospirales	Lachnospiraceae	Enterocloster
TD123	Bifidobacterium faecale	99.837	species	Bacteria	Actinobacteria	Actinobacteria	Bifidobacteriales	Bifidobacteriaceae	Bifidobacterium
TD124	Klebsiella quasivariicola	99.507	species	Bacteria	Proteobacteria	Gammaproteobacteria	Enterobacteriales	Enterobacteriaceae	Klebsiella
TD125	Bifidobacterium faecale	99.836	species	Bacteria	Actinobacteria	Actinobacteria	Bifidobacteriales	Bifidobacteriaceae	Bifidobacterium
TD126	Hungatella effluvii	99.162	species	Bacteria	Firmicutes	Clostridia	Lachnospirales	Lachnospiraceae	Hungatella
TD127	Bifidobacterium longum subsp. suillum	99.835	subspecies	Bacteria	Actinobacteria	Actinobacteria	Bifidobacteriales	Bifidobacteriaceae	Bifidobacterium
TD128	Bacteroides stercoris ATCC 43183	97.826	strain	Bacteria	Bacteroidota	Bacteroidia	Bacteroidales	Bacteroidaceae	Bacteroides
TD129	Enterocloster aldenensis	99.346	species	Bacteria	Firmicutes	Clostridia	Lachnospirales	Lachnospiraceae	Enterocloster
TD130	Bifidobacterium longum subsp. suillum	99.838	subspecies	Bacteria	Actinobacteria	Actinobacteria	Bifidobacteriales	Bifidobacteriaceae	Bifidobacterium
TD131	Bifidobacterium faecale	99.838	species	Bacteria	Actinobacteria	Actinobacteria	Bifidobacteriales	Bifidobacteriaceae	Bifidobacterium
TD132	Enterocloster aldenensis	98.569	species	Bacteria	Firmicutes	Clostridia	Lachnospirales	Lachnospiraceae	Enterocloster
TD133	Bifidobacterium longum subsp. suillum	99.838	subspecies	Bacteria	Actinobacteria	Actinobacteria	Bifidobacteriales	Bifidobacteriaceae	Bifidobacterium
TD134	Bifidobacterium faecale	99.838	species	Bacteria	Actinobacteria	Actinobacteria	Bifidobacteriales	Bifidobacteriaceae	Bifidobacterium
TD135	Bifidobacterium faecale	99.836	species	Bacteria	Actinobacteria	Actinobacteria	Bifidobacteriales	Bifidobacteriaceae	Bifidobacterium
TD136	Sellimonas intestinalis	100	species	Bacteria	Firmicutes	Clostridia	Lachnospirales	Lachnospiraceae	Sellimonas
TD137	Turicibacter sanguinis	100	species	Bacteria	Firmicutes	Bacilli	Turicibacterales	Turicibacteraceae	Turicibacter
TD138	Bifidobacterium longum subsp. suillum	99.838	subspecies	Bacteria	Actinobacteria	Actinobacteria	Bifidobacteriales	Bifidobacteriaceae	Bifidobacterium
TD139	Bacillus haynesii	100	species	Bacteria	Firmicutes	Bacilli	Bacillales	Bacillaceae	Bacillus
TD140	Limosilactobacillus fermentum	100	species	Bacteria	Firmicutes	Bacilli	Lactobacillales	Lactobacillaceae	Limosilactobacillus
TD141	Limosilactobacillus fermentum	100	species	Bacteria	Firmicutes	Bacilli	Lactobacillales	Lactobacillaceae	Limosilactobacillus
TD142	Shigella flexneri	100	species	Bacteria	Proteobacteria	Gammaproteobacteria	Enterobacteriales	Enterobacteriaceae	Shigella
TD143	Veillonella dispar	99.196	species	Bacteria	Firmicutes	Clostridia	Clostridiales	Veillonellaceae	Veillonella
TD144	Shigella boydii	79.422	species	Bacteria	Proteobacteria	Gammaproteobacteria	Enterobacteriales	Enterobacteriaceae	Shigella
TD145	Bacteroides uniformis	89.848	species	Bacteria	Bacteroidota	Bacteroidia	Bacteroidales	Bacteroidaceae	Bacteroides
TD146	Bacteroides ovatus	89.954	species	Bacteria	Bacteroidota	Bacteroidia	Bacteroidales	Bacteroidaceae	Bacteroides
TD147	Bacteroides ovatus	99.643	species	Bacteria	Bacteroidota	Bacteroidia	Bacteroidales	Bacteroidaceae	Bacteroides
TD148	Escherichia fergusonii ATCC 35469	100	strain	Bacteria	Proteobacteria	Gammaproteobacteria	Enterobacteriales	Enterobacteriaceae	Escherichia
TD149	Shigella flexneri	95.154	species	Bacteria	Proteobacteria	Gammaproteobacteria	Enterobacteriales	Enterobacteriaceae	Shigella
TD150	Veillonella dispar	99.198	species	Bacteria	Firmicutes	Clostridia	Clostridiales	Veillonellaceae	Veillonella
TD151	Shigella boydii	100	species	Bacteria	Proteobacteria	Gammaproteobacteria	Enterobacteriales	Enterobacteriaceae	Shigella
TD152	Thomasclavelia ramosa	84.114	species	Bacteria	Firmicutes	Erysipelotrichia	Erysipelotrichales	Coprobacillaceae	Thomasclavelia
TD153	Shigella flexneri	100	species	Bacteria	Proteobacteria	Gammaproteobacteria	Enterobacteriales	Enterobacteriaceae	Shigella
TD154	Escherichia fergusonii ATCC 35469	100	strain	Bacteria	Proteobacteria	Gammaproteobacteria	Enterobacteriales	Enterobacteriaceae	Escherichia
TD155	Bifidobacterium catenulatum	100	species	Bacteria	Actinobacteria	Actinobacteria	Bifidobacteriales	Bifidobacteriaceae	Bifidobacterium
TD156	Phocaeicola vulgatus	99.503	strain	Bacteria	Bacteroidota	Bacteroidia	Bacteroidales	Bacteroidaceae	Phocaeicola
TD157	Anaerostipes hadrus	99.879	species	Bacteria	Firmicutes	Clostridia	Clostridiales	Lachnospiraceae	Anaerostipes
TD158	Bifidobacterium longum subsp. suillum	99.843	subspecies	Bacteria	Actinobacteria	Actinobacteria	Bifidobacteriales	Bifidobacteriaceae	Bifidobacterium
TD159	Bifidobacterium pseudocatenulatum	100	species	Bacteria	Actinobacteria	Actinobacteria	Bifidobacteriales	Bifidobacteriaceae	Bifidobacterium
TD160	Shigella flexneri	100	species	Bacteria	Proteobacteria	Gammaproteobacteria	Enterobacteriales	Enterobacteriaceae	Shigella
TD161	Pseudomonas edaphica	100	species	Bacteria	Proteobacteria	Gammaproteobacteria	Pseudomonadales	Pseudomonadaceae	Pseudomonas
TD162	Shigella dysenteriae	95.181	species	Bacteria	Proteobacteria	Gammaproteobacteria	Enterobacteriales	Enterobacteriaceae	Shigella
TD163	Bifidobacterium catenulatum	100	species	Bacteria	Actinobacteria	Actinobacteria	Bifidobacteriales	Bifidobacteriaceae	Bifidobacterium
TD164	Escherichia fergusonii	92.379	species	Bacteria	Proteobacteria	Gammaproteobacteria	Enterobacteriales	Enterobacteriaceae	Escherichia
TD165	Phocaeicola vulgatus ATCC 8482	84.686	strain	Bacteria	Bacteroidota	Bacteroidia	Bacteroidales	Bacteroidaceae	Phocaeicola
TD166	Bifidobacterium longum subsp. suillum	99.838	subspecies	Bacteria	Actinobacteria	Actinobacteria	Bifidobacteriales	Bifidobacteriaceae	Bifidobacterium
TD167	Shigella flexneri	100	species	Bacteria	Proteobacteria	Gammaproteobacteria	Enterobacteriales	Enterobacteriaceae	Shigella
TD168	Bacteroides uniformis	99.883	species	Bacteria	Bacteroidota	Bacteroidia	Bacteroidales	Bacteroidaceae	Bacteroides
TD169	Bacteroides uniformis	99.888	species	Bacteria	Bacteroidota	Bacteroidia	Bacteroidales	Bacteroidaceae	Bacteroides
TD170	Clostridium saudiense	99.89	species	Bacteria	Firmicutes	Clostridia	Clostridiales	Clostridiaceae	Clostridium
TD171	Bifidobacterium longum subsp. suillum	99.693	subspecies	Bacteria	Actinobacteria	Actinobacteria	Bifidobacteriales	Bifidobacteriaceae	Bifidobacterium
TD172	Bifidobacterium longum subsp. suillum	99.402	subspecies	Bacteria	Actinobacteria	Actinobacteria	Bifidobacteriales	Bifidobacteriaceae	Bifidobacterium
TD173	Shigella flexneri	100	species	Bacteria	Proteobacteria	Gammaproteobacteria	Enterobacteriales	Enterobacteriaceae	Shigella
TD174	[Clostridium] symbiosum	97.716	species	Bacteria	Firmicutes	Clostridia	Clostridiales	Clostridiaceae	Clostridium
TD175	Pseudomonas edaphica	99.836	species	Bacteria	Proteobacteria	Gammaproteobacteria	Pseudomonadales	Pseudomonadaceae	Pseudomonas
TD176	Escherichia marmotae	99.184	species	Bacteria	Proteobacteria	Gammaproteobacteria	Enterobacteriales	Enterobacteriaceae	Escherichia
TD177	Enterocloster hominis (ex Hitch et al. 2024)	93.929	species	Bacteria	Firmicutes	Clostridia	Lachnospirales	Lachnospiraceae	Enterocloster
TD178	Shigella flexneri	100	species	Bacteria	Proteobacteria	Gammaproteobacteria	Enterobacteriales	Enterobacteriaceae	Shigella
TD179	Shigella flexneri	100	species	Bacteria	Proteobacteria	Gammaproteobacteria	Enterobacteriales	Enterobacteriaceae	Shigella
TD180	Shigella flexneri	100	species	Bacteria	Proteobacteria	Gammaproteobacteria	Enterobacteriales	Enterobacteriaceae	Shigella
TD181	Bifidobacterium longum subsp. suillum	99.837	subspecies	Bacteria	Actinobacteria	Actinobacteria	Bifidobacteriales	Bifidobacteriaceae	Bifidobacterium
TD182	Shigella dysenteriae	99.782	species	Bacteria	Proteobacteria	Gammaproteobacteria	Enterobacteriales	Enterobacteriaceae	Shigella
TD183	Bacteroides caccae	99.439	species	Bacteria	Bacteroidota	Bacteroidia	Bacteroidales	Bacteroidaceae	Bacteroides
TD184	Thomasclavelia ramosa	100	species	Bacteria	Firmicutes	Erysipelotrichia	Erysipelotrichales	Coprobacillaceae	Thomasclavelia
TD185	Shigella dysenteriae	99.888	species	Bacteria	Proteobacteria	Gammaproteobacteria	Enterobacteriales	Enterobacteriaceae	Shigella
TD186	Bifidobacterium longum subsp. suillum	99.513	subspecies	Bacteria	Actinobacteria	Actinobacteria	Bifidobacteriales	Bifidobacteriaceae	Bifidobacterium
TD187	Shigella flexneri	98.521	species	Bacteria	Proteobacteria	Gammaproteobacteria	Enterobacteriales	Enterobacteriaceae	Shigella
TD188	Clostridium perfringens	100	strain	Bacteria	Firmicutes	Clostridia	Clostridiales	Clostridiaceae	Clostridium
TD189	Escherichia fergusonii ATCC 35469	99.176	strain	Bacteria	Proteobacteria	Gammaproteobacteria	Enterobacteriales	Enterobacteriaceae	Escherichia
TD190	Shigella flexneri	100	species	Bacteria	Proteobacteria	Gammaproteobacteria	Enterobacteriales	Enterobacteriaceae	Shigella
TD191	Shigella flexneri	91.983	species	Bacteria	Proteobacteria	Gammaproteobacteria	Enterobacteriales	Enterobacteriaceae	Shigella
TD192	Clostridium perfringens ATCC 13124	92.467	strain	Bacteria	Firmicutes	Clostridia	Clostridiales	Clostridiaceae	Clostridium
TD193	Shigella flexneri	100	species	Bacteria	Proteobacteria	Gammaproteobacteria	Enterobacteriales	Enterobacteriaceae	Shigella
TD194	Bifidobacterium longum subsp. suillum	99.757	subspecies	Bacteria	Actinobacteria	Actinobacteria	Bifidobacteriales	Bifidobacteriaceae	Bifidobacterium
TD195	Escherichia fergusonii ATCC 35469	84.075	strain	Bacteria	Proteobacteria	Gammaproteobacteria	Enterobacteriales	Enterobacteriaceae	Escherichia
TD196	Shigella flexneri	99.885	species	Bacteria	Proteobacteria	Gammaproteobacteria	Enterobacteriales	Enterobacteriaceae	Shigella
TD197	Escherichia marmotae	99.179	species	Bacteria	Proteobacteria	Gammaproteobacteria	Enterobacteriales	Enterobacteriaceae	Escherichia
TD198	Bifidobacterium catenulatum	99.411	species	Bacteria	Actinobacteria	Actinobacteria	Bifidobacteriales	Bifidobacteriaceae	Bifidobacterium
TD199	Bifidobacterium longum	99.18	species	Bacteria	Actinobacteria	Actinobacteria	Bifidobacteriales	Bifidobacteriaceae	Bifidobacterium
TD200	Bifidobacterium catenulatum	100	species	Bacteria	Actinobacteria	Actinobacteria	Bifidobacteriales	Bifidobacteriaceae	Bifidobacterium
TD201	Escherichia fergusonii ATCC 35469	99.344	strain	Bacteria	Proteobacteria	Gammaproteobacteria	Enterobacteriales	Enterobacteriaceae	Escherichia
TD202	Bifidobacterium longum subsp. suillum	99.763	subspecies	Bacteria	Actinobacteria	Actinobacteria	Bifidobacteriales	Bifidobacteriaceae	Bifidobacterium
TD203	Shigella flexneri	100	species	Bacteria	Proteobacteria	Gammaproteobacteria	Enterobacteriales	Enterobacteriaceae	Shigella
TD204	Bifidobacterium catenulatum	99.768	species	Bacteria	Actinobacteria	Actinobacteria	Bifidobacteriales	Bifidobacteriaceae	Bifidobacterium
TD205	Collinsella aerofaciens	99.836	species	Bacteria	Actinobacteria	Coriobacteriia	Coriobacteriales	Coriobacteriaceae	Collinsella
TD206	Bifidobacterium catenulatum	99.884	species	Bacteria	Actinobacteria	Actinobacteria	Bifidobacteriales	Bifidobacteriaceae	Bifidobacterium
TD207	Bifidobacterium catenulatum	100	species	Bacteria	Actinobacteria	Actinobacteria	Bifidobacteriales	Bifidobacteriaceae	Bifidobacterium
TD208	Pseudomonas edaphica	100	species	Bacteria	Proteobacteria	Gammaproteobacteria	Pseudomonadales	Pseudomonadaceae	Pseudomonas
TD209	Collinsella aerofaciens	100	species	Bacteria	Actinobacteria	Coriobacteriia	Coriobacteriales	Coriobacteriaceae	Collinsella
TD210	Pseudomonas edaphica	100	species	Bacteria	Proteobacteria	Gammaproteobacteria	Pseudomonadales	Pseudomonadaceae	Pseudomonas
TD211	Bifidobacterium catenulatum	99.875	species	Bacteria	Actinobacteria	Actinobacteria	Bifidobacteriales	Bifidobacteriaceae	Bifidobacterium
TD212	Collinsella aerofaciens	99.454	species	Bacteria	Actinobacteria	Coriobacteriia	Coriobacteriales	Coriobacteriaceae	Collinsella
TD213	Pseudomonas edaphica	99.841	species	Bacteria	Proteobacteria	Gammaproteobacteria	Pseudomonadales	Pseudomonadaceae	Pseudomonas
TD214	Bifidobacterium longum subsp. suillum	99.773	subspecies	Bacteria	Actinobacteria	Actinobacteria	Bifidobacteriales	Bifidobacteriaceae	Bifidobacterium
TD215	Enterocloster bolteae	99.762	species	Bacteria	Firmicutes	Clostridia	Lachnospirales	Lachnospiraceae	Enterocloster
TD216	Bifidobacterium catenulatum	99.763	species	Bacteria	Actinobacteria	Actinobacteria	Bifidobacteriales	Bifidobacteriaceae	Bifidobacterium
TD217	Bifidobacterium longum subsp. suillum	99.843	subspecies	Bacteria	Actinobacteria	Actinobacteria	Bifidobacteriales	Bifidobacteriaceae	Bifidobacterium
TD218	Pseudomonas edaphica	99.837	species	Bacteria	Proteobacteria	Gammaproteobacteria	Pseudomonadales	Pseudomonadaceae	Pseudomonas
TD219	Bifidobacterium catenulatum	99.161	species	Bacteria	Actinobacteria	Actinobacteria	Bifidobacteriales	Bifidobacteriaceae	Bifidobacterium
TD220	Bifidobacterium catenulatum	100	species	Bacteria	Actinobacteria	Actinobacteria	Bifidobacteriales	Bifidobacteriaceae	Bifidobacterium
TD221	Shigella flexneri	99.782	species	Bacteria	Proteobacteria	Gammaproteobacteria	Enterobacteriales	Enterobacteriaceae	Shigella
TD222	Dorea longicatena	99.759	species	Bacteria	Firmicutes	Clostridia	Clostridiales	Lachnospiraceae	Dorea
TD223	Bifidobacterium catenulatum	99.76	species	Bacteria	Actinobacteria	Actinobacteria	Bifidobacteriales	Bifidobacteriaceae	Bifidobacterium
TD224	Adlercreutzia equolifaciens	99.835	species	Bacteria	Actinobacteria	Coriobacteriia	Coriobacteriales	Coriobacteriaceae	Adlercreutzia
TD225	Gordonibacter pamelaeae 7-10-1-b	100	strain	Bacteria	Actinobacteria	Coriobacteriia	Coriobacteriales	Eggerthellaceae	Gordonibacter
TD226	Bifidobacterium catenulatum	100	species	Bacteria	Actinobacteria	Actinobacteria	Bifidobacteriales	Bifidobacteriaceae	Bifidobacterium
TD227	Dorea phocaeensis	78.962	species	Bacteria	Firmicutes	Clostridia	Clostridiales	Lachnospiraceae	Dorea
TD228	Bifidobacterium longum subsp. suillum	99.697	subspecies	Bacteria	Actinobacteria	Actinobacteria	Bifidobacteriales	Bifidobacteriaceae	Bifidobacterium
TD229	Bifidobacterium catenulatum	99.294	species	Bacteria	Actinobacteria	Actinobacteria	Bifidobacteriales	Bifidobacteriaceae	Bifidobacterium
TD230	Collinsella aerofaciens	99.462	species	Bacteria	Actinobacteria	Coriobacteriia	Coriobacteriales	Coriobacteriaceae	Collinsella
TD231	Bifidobacterium catenulatum	100	species	Bacteria	Actinobacteria	Actinobacteria	Bifidobacteriales	Bifidobacteriaceae	Bifidobacterium
TD232	Bifidobacterium longum subsp. suillum	99.838	subspecies	Bacteria	Actinobacteria	Actinobacteria	Bifidobacteriales	Bifidobacteriaceae	Bifidobacterium
TD233	Collinsella aerofaciens	97.526	species	Bacteria	Actinobacteria	Coriobacteriia	Coriobacteriales	Coriobacteriaceae	Collinsella
TD234	Fusicatenibacter saccharivorans	100	species	Bacteria	Firmicutes	Clostridia	Lachnospirales	Lachnospiraceae	Fusicatenibacter
TD235	Collinsella aerofaciens	100	species	Bacteria	Actinobacteria	Coriobacteriia	Coriobacteriales	Coriobacteriaceae	Collinsella
TD236	Bifidobacterium pseudocatenulatum	100	species	Bacteria	Actinobacteria	Actinobacteria	Bifidobacteriales	Bifidobacteriaceae	Bifidobacterium
TD237	Collinsella aerofaciens	100	species	Bacteria	Actinobacteria	Coriobacteriia	Coriobacteriales	Coriobacteriaceae	Collinsella
TD238	Bifidobacterium pseudocatenulatum	100	species	Bacteria	Actinobacteria	Actinobacteria	Bifidobacteriales	Bifidobacteriaceae	Bifidobacterium
TD239	Bifidobacterium pseudocatenulatum	100	species	Bacteria	Actinobacteria	Actinobacteria	Bifidobacteriales	Bifidobacteriaceae	Bifidobacterium
TD240	Sellimonas intestinalis	100	species	Bacteria	Firmicutes	Clostridia	Lachnospirales	Lachnospiraceae	Sellimonas
TD241	Limosilactobacillus fermentum	100	species	Bacteria	Firmicutes	Bacilli	Lactobacillales	Lactobacillaceae	Limosilactobacillus
TD242	Bifidobacterium adolescentis	100	strain	Bacteria	Actinobacteria	Actinobacteria	Bifidobacteriales	Bifidobacteriaceae	Bifidobacterium
TD243	Alistipes putredinis	100	species	Bacteria	Bacteroidota	Bacteroidia	Bacteroidales	Rikenellaceae	Alistipes
TD244	Limosilactobacillus fermentum	100	species	Bacteria	Firmicutes	Bacilli	Lactobacillales	Lactobacillaceae	Limosilactobacillus
TD245	Coprococcus comes ATCC 27758	99.511	strain	Bacteria	Firmicutes	Clostridia	Clostridiales	Lachnospiraceae	Coprococcus
TD246	Collinsella aerofaciens	100	species	Bacteria	Actinobacteria	Coriobacteriia	Coriobacteriales	Coriobacteriaceae	Collinsella
TD247	Coprococcus comes ATCC 27758	99.513	strain	Bacteria	Firmicutes	Clostridia	Clostridiales	Lachnospiraceae	Coprococcus
TD248	Senegalimassilia anaerobia JC110	99.169	strain	Bacteria	Actinobacteria	Coriobacteriia	Coriobacteriales	Eggerthellaceae	Senegalimassilia
TD249	Coprococcus comes ATCC 27758	99.513	strain	Bacteria	Firmicutes	Clostridia	Clostridiales	Lachnospiraceae	Coprococcus
TD250	Collinsella aerofaciens	100	species	Bacteria	Actinobacteria	Coriobacteriia	Coriobacteriales	Coriobacteriaceae	Collinsella
TD251	Holdemanella biformis	99.183	species	Bacteria	Firmicutes	Bacilli	Erysipelotrichales	Erysipelotrichaceae	Holdemanella
TD252	Bifidobacterium longum subsp. suillum	99.843	subspecies	Bacteria	Actinobacteria	Actinobacteria	Bifidobacteriales	Bifidobacteriaceae	Bifidobacterium
TD253	Bacteroides uniformis	100	species	Bacteria	Bacteroidota	Bacteroidia	Bacteroidales	Bacteroidaceae	Bacteroides
TD254	Alistipes putredinis	100	species	Bacteria	Bacteroidota	Bacteroidia	Bacteroidales	Rikenellaceae	Alistipes
TD255	Pseudomonas paralactis	100	species	Bacteria	Proteobacteria	Gammaproteobacteria	Pseudomonadales	Pseudomonadaceae	Pseudomonas
TD256	Burkholderia thailandensis	100	species	Bacteria	Proteobacteria	Betaproteobacteria	Burkholderiales	Burkholderiaceae	Burkholderia
TD257	Alistipes putredinis	100	species	Bacteria	Bacteroidota	Bacteroidia	Bacteroidales	Rikenellaceae	Alistipes
TD258	Burkholderia thailandensis	100	species	Bacteria	Proteobacteria	Betaproteobacteria	Burkholderiales	Burkholderiaceae	Burkholderia
TD259	Pseudomonas paralactis	100	species	Bacteria	Proteobacteria	Gammaproteobacteria	Pseudomonadales	Pseudomonadaceae	Pseudomonas
TD260	Alistipes putredinis	100	species	Bacteria	Bacteroidota	Bacteroidia	Bacteroidales	Rikenellaceae	Alistipes
TD261	Collinsella aerofaciens	100	species	Bacteria	Actinobacteria	Coriobacteriia	Coriobacteriales	Coriobacteriaceae	Collinsella
TD262	Collinsella aerofaciens	100	species	Bacteria	Actinobacteria	Coriobacteriia	Coriobacteriales	Coriobacteriaceae	Collinsella
TD263	Pseudomonas paralactis	100	species	Bacteria	Proteobacteria	Gammaproteobacteria	Pseudomonadales	Pseudomonadaceae	Pseudomonas
TD264	Bacteroides koreensis	99.829	species	Bacteria	Bacteroidota	Bacteroidia	Bacteroidales	Bacteroidaceae	Bacteroides
TD265	Collinsella aerofaciens	100	species	Bacteria	Actinobacteria	Coriobacteriia	Coriobacteriales	Coriobacteriaceae	Collinsella
TD266	Pseudomonas paralactis	100	species	Bacteria	Proteobacteria	Gammaproteobacteria	Pseudomonadales	Pseudomonadaceae	Pseudomonas
TD267	Pseudomonas paralactis	100	species	Bacteria	Proteobacteria	Gammaproteobacteria	Pseudomonadales	Pseudomonadaceae	Pseudomonas
TD268	Pseudomonas paralactis	100	species	Bacteria	Proteobacteria	Gammaproteobacteria	Pseudomonadales	Pseudomonadaceae	Pseudomonas
TD269	Shigella boydii	100	species	Bacteria	Proteobacteria	Gammaproteobacteria	Enterobacteriales	Enterobacteriaceae	Shigella
TD270	Escherichia fergusonii ATCC 35469	100	strain	Bacteria	Proteobacteria	Gammaproteobacteria	Enterobacteriales	Enterobacteriaceae	Escherichia
TD271	Shigella boydii	100	species	Bacteria	Proteobacteria	Gammaproteobacteria	Enterobacteriales	Enterobacteriaceae	Shigella
TD272	Ruthenibacterium lactatiformans	100	species	Bacteria	Firmicutes	Clostridia	Oscillospirales	Ruminococcaceae	Ruthenibacterium
TD273	Enterocloster clostridioformis	93.934	species	Bacteria	Firmicutes	Clostridia	Lachnospirales	Lachnospiraceae	Enterocloster
TD274	Burkholderia thailandensis	100	species	Bacteria	Proteobacteria	Betaproteobacteria	Burkholderiales	Burkholderiaceae	Burkholderia
TD275	Eggerthella lenta	100	species	Bacteria	Actinobacteria	Coriobacteriia	Coriobacteriales	Coriobacteriaceae	Eggerthella
TD276	Streptococcus pasteurianus	100	species	Bacteria	Firmicutes	Bacilli	Lactobacillales	Streptococcaceae	Streptococcus
TD277	Bifidobacterium longum subsp. suillum	99.824	subspecies	Bacteria	Actinobacteria	Actinobacteria	Bifidobacteriales	Bifidobacteriaceae	Bifidobacterium
TD278	Shigella boydii	100	species	Bacteria	Proteobacteria	Gammaproteobacteria	Enterobacteriales	Enterobacteriaceae	Shigella
TD279	Shigella boydii	100	species	Bacteria	Proteobacteria	Gammaproteobacteria	Enterobacteriales	Enterobacteriaceae	Shigella
TD280	Paenibacillus woosongensis	99.429	species	Bacteria	Firmicutes	Bacilli	Bacillales	Paenibacillaceae	Paenibacillus
TD281	Clostridium perfringens	100	strain	Bacteria	Firmicutes	Clostridia	Clostridiales	Clostridiaceae	Clostridium
TD282	Bifidobacterium pullorum subsp. saeculare	99.004	subspecies	Bacteria	Actinobacteria	Actinobacteria	Bifidobacteriales	Bifidobacteriaceae	Bifidobacterium
TD283	Enterococcus hirae ATCC 9790	100	strain	Bacteria	Firmicutes	Bacilli	Lactobacillales	Enterococcaceae	Enterococcus
TD284	Enterococcus hirae ATCC 9790	100	strain	Bacteria	Firmicutes	Bacilli	Lactobacillales	Enterococcaceae	Enterococcus
TD285	Bifidobacterium catenulatum	99.35	species	Bacteria	Actinobacteria	Actinobacteria	Bifidobacteriales	Bifidobacteriaceae	Bifidobacterium
TD286	Weissella confusa	99.836	species	Bacteria	Firmicutes	Bacilli	Lactobacillales	Leuconostocaceae	Weissella
TD287	Enterococcus hirae ATCC 9790	100	strain	Bacteria	Firmicutes	Bacilli	Lactobacillales	Enterococcaceae	Enterococcus
TD288	Bifidobacterium catenulatum	99.191	species	Bacteria	Actinobacteria	Actinobacteria	Bifidobacteriales	Bifidobacteriaceae	Bifidobacterium
TD289	Bifidobacterium catenulatum	99.19	species	Bacteria	Actinobacteria	Actinobacteria	Bifidobacteriales	Bifidobacteriaceae	Bifidobacterium
TD290	Clostridium paraputrificum	100	species	Bacteria	Firmicutes	Clostridia	Clostridiales	Clostridiaceae	Clostridium
TD291	Enterococcus faecium	99.837	species	Bacteria	Firmicutes	Bacilli	Lactobacillales	Enterococcaceae	Enterococcus
TD292	Streptococcus thermophilus	100	species	Bacteria	Firmicutes	Bacilli	Lactobacillales	Streptococcaceae	Streptococcus
TD293	Enterococcus hirae ATCC 9790	100	strain	Bacteria	Firmicutes	Bacilli	Lactobacillales	Enterococcaceae	Enterococcus
TD294	Enterococcus alishanensis	100	species	Bacteria	Firmicutes	Bacilli	Lactobacillales	Enterococcaceae	Enterococcus
TD295	Bifidobacterium pseudocatenulatum	100	species	Bacteria	Actinobacteria	Actinobacteria	Bifidobacteriales	Bifidobacteriaceae	Bifidobacterium
TD296	Enterococcus alishanensis	100	species	Bacteria	Firmicutes	Bacilli	Lactobacillales	Enterococcaceae	Enterococcus
TD297	Bifidobacterium longum subsp. suillum	99.784	subspecies	Bacteria	Actinobacteria	Actinobacteria	Bifidobacteriales	Bifidobacteriaceae	Bifidobacterium
TD298	Enterococcus hirae ATCC 9790	100	strain	Bacteria	Firmicutes	Bacilli	Lactobacillales	Enterococcaceae	Enterococcus
TD299	Collinsella aerofaciens	99.804	species	Bacteria	Actinobacteria	Coriobacteriia	Coriobacteriales	Coriobacteriaceae	Collinsella
TD300	Collinsella aerofaciens	99.807	species	Bacteria	Actinobacteria	Coriobacteriia	Coriobacteriales	Coriobacteriaceae	Collinsella
TD301	Collinsella aerofaciens	99.811	species	Bacteria	Actinobacteria	Coriobacteriia	Coriobacteriales	Coriobacteriaceae	Collinsella
TD302	Bifidobacterium longum subsp. suillum	100	subspecies	Bacteria	Actinobacteria	Actinobacteria	Bifidobacteriales	Bifidobacteriaceae	Bifidobacterium
TD303	Collinsella aerofaciens	99.813	species	Bacteria	Actinobacteria	Coriobacteriia	Coriobacteriales	Coriobacteriaceae	Collinsella
TD304	Collinsella aerofaciens	99.835	species	Bacteria	Actinobacteria	Coriobacteriia	Coriobacteriales	Coriobacteriaceae	Collinsella
TD305	Enterococcus hirae ATCC 9790	100	strain	Bacteria	Firmicutes	Bacilli	Lactobacillales	Enterococcaceae	Enterococcus
TD306	Bifidobacterium pseudocatenulatum	100	species	Bacteria	Actinobacteria	Actinobacteria	Bifidobacteriales	Bifidobacteriaceae	Bifidobacterium
TD307	Bifidobacterium pseudocatenulatum	100	species	Bacteria	Actinobacteria	Actinobacteria	Bifidobacteriales	Bifidobacteriaceae	Bifidobacterium
TD308	Bifidobacterium pseudocatenulatum	100	species	Bacteria	Actinobacteria	Actinobacteria	Bifidobacteriales	Bifidobacteriaceae	Bifidobacterium
TD309	Collinsella aerofaciens	100	species	Bacteria	Actinobacteria	Coriobacteriia	Coriobacteriales	Coriobacteriaceae	Collinsella
TD310	Bifidobacterium longum subsp. suillum	99.838	subspecies	Bacteria	Actinobacteria	Actinobacteria	Bifidobacteriales	Bifidobacteriaceae	Bifidobacterium
TD311	Bifidobacterium catenulatum	99.352	species	Bacteria	Actinobacteria	Actinobacteria	Bifidobacteriales	Bifidobacteriaceae	Bifidobacterium
TD312	Bifidobacterium longum subsp. suillum	99.837	subspecies	Bacteria	Actinobacteria	Actinobacteria	Bifidobacteriales	Bifidobacteriaceae	Bifidobacterium
TD313	Collinsella aerofaciens	99.812	species	Bacteria	Actinobacteria	Coriobacteriia	Coriobacteriales	Coriobacteriaceae	Collinsella
TD314	Bifidobacterium longum subsp. suillum	99.839	subspecies	Bacteria	Actinobacteria	Actinobacteria	Bifidobacteriales	Bifidobacteriaceae	Bifidobacterium
TD315	Bifidobacterium pseudocatenulatum	100	species	Bacteria	Actinobacteria	Actinobacteria	Bifidobacteriales	Bifidobacteriaceae	Bifidobacterium
TD316	Bifidobacterium catenulatum	99.512	species	Bacteria	Actinobacteria	Actinobacteria	Bifidobacteriales	Bifidobacteriaceae	Bifidobacterium
TD317	Bifidobacterium catenulatum subsp. Kashiwanohense	99.029	strain	Bacteria	Actinobacteria	Actinobacteria	Bifidobacteriales	Bifidobacteriaceae	Bifidobacterium
TD318	Bifidobacterium pseudocatenulatum	100	species	Bacteria	Actinobacteria	Actinobacteria	Bifidobacteriales	Bifidobacteriaceae	Bifidobacterium
TD319	Bifidobacterium longum subsp. suillum	100	subspecies	Bacteria	Actinobacteria	Actinobacteria	Bifidobacteriales	Bifidobacteriaceae	Bifidobacterium
TD320	Bifidobacterium catenulatum	99.352	species	Bacteria	Actinobacteria	Actinobacteria	Bifidobacteriales	Bifidobacteriaceae	Bifidobacterium
TD321	Bifidobacterium pseudocatenulatum	100	species	Bacteria	Actinobacteria	Actinobacteria	Bifidobacteriales	Bifidobacteriaceae	Bifidobacterium
TD322	Bifidobacterium catenulatum	99.354	species	Bacteria	Actinobacteria	Actinobacteria	Bifidobacteriales	Bifidobacteriaceae	Bifidobacterium
TD323	Bifidobacterium pseudocatenulatum	99.838	species	Bacteria	Actinobacteria	Actinobacteria	Bifidobacteriales	Bifidobacteriaceae	Bifidobacterium
TD324	Bifidobacterium pseudocatenulatum	100	species	Bacteria	Actinobacteria	Actinobacteria	Bifidobacteriales	Bifidobacteriaceae	Bifidobacterium
TD325	Bifidobacterium catenulatum	99.515	species	Bacteria	Actinobacteria	Actinobacteria	Bifidobacteriales	Bifidobacteriaceae	Bifidobacterium
TD326	Bifidobacterium pseudocatenulatum	100	species	Bacteria	Actinobacteria	Actinobacteria	Bifidobacteriales	Bifidobacteriaceae	Bifidobacterium
TD327	Bifidobacterium pseudocatenulatum	100	species	Bacteria	Actinobacteria	Actinobacteria	Bifidobacteriales	Bifidobacteriaceae	Bifidobacterium
TD328	Bifidobacterium catenulatum	99.516	species	Bacteria	Actinobacteria	Actinobacteria	Bifidobacteriales	Bifidobacteriaceae	Bifidobacterium
TD329	Bifidobacterium pseudocatenulatum	100	species	Bacteria	Actinobacteria	Actinobacteria	Bifidobacteriales	Bifidobacteriaceae	Bifidobacterium
TD330	Bifidobacterium catenulatum	99.187	species	Bacteria	Actinobacteria	Actinobacteria	Bifidobacteriales	Bifidobacteriaceae	Bifidobacterium
TD331	Bifidobacterium longum subsp. suillum	99.675	subspecies	Bacteria	Actinobacteria	Actinobacteria	Bifidobacteriales	Bifidobacteriaceae	Bifidobacterium
TD332	Bifidobacterium pseudocatenulatum	100	species	Bacteria	Actinobacteria	Actinobacteria	Bifidobacteriales	Bifidobacteriaceae	Bifidobacterium
TD333	Bifidobacterium pseudocatenulatum	100	species	Bacteria	Actinobacteria	Actinobacteria	Bifidobacteriales	Bifidobacteriaceae	Bifidobacterium
TD334	Bifidobacterium longum subsp. suillum	100	subspecies	Bacteria	Actinobacteria	Actinobacteria	Bifidobacteriales	Bifidobacteriaceae	Bifidobacterium
TD335	Bifidobacterium pseudocatenulatum	100	species	Bacteria	Actinobacteria	Actinobacteria	Bifidobacteriales	Bifidobacteriaceae	Bifidobacterium
TD336	Clostridium perfringens	100	strain	Bacteria	Firmicutes	Clostridia	Clostridiales	Clostridiaceae	Clostridium
TD337	Bifidobacterium eulemuris	99.16	species	Bacteria	Actinobacteria	Actinobacteria	Bifidobacteriales	Bifidobacteriaceae	Bifidobacterium
TD338	Bifidobacterium pseudocatenulatum	100	species	Bacteria	Actinobacteria	Actinobacteria	Bifidobacteriales	Bifidobacteriaceae	Bifidobacterium
TD339	Bifidobacterium pseudocatenulatum	100	species	Bacteria	Actinobacteria	Actinobacteria	Bifidobacteriales	Bifidobacteriaceae	Bifidobacterium
TD340	Roseburia faecis	99.8	species	Bacteria	Firmicutes	Clostridia	Clostridiales	Lachnospiraceae	Roseburia
TD341	Enterococcus faecium	100	species	Bacteria	Firmicutes	Bacilli	Lactobacillales	Enterococcaceae	Enterococcus
TD342	Fusicatenibacter saccharivorans	100	species	Bacteria	Firmicutes	Clostridia	Lachnospirales	Lachnospiraceae	Fusicatenibacter
TD343	Lactonifactor longoviformis	100	species	Bacteria	Firmicutes	Clostridia	Lachnospirales	Lachnospiraceae	Lactonifactor
TD344	Bifidobacterium pseudocatenulatum	100	species	Bacteria	Actinobacteria	Actinobacteria	Bifidobacteriales	Bifidobacteriaceae	Bifidobacterium
TD345	Bifidobacterium pseudocatenulatum	100	species	Bacteria	Actinobacteria	Actinobacteria	Bifidobacteriales	Bifidobacteriaceae	Bifidobacterium
TD346	Bifidobacterium pseudocatenulatum	100	species	Bacteria	Actinobacteria	Actinobacteria	Bifidobacteriales	Bifidobacteriaceae	Bifidobacterium
TD347	Bifidobacterium pseudocatenulatum	100	species	Bacteria	Actinobacteria	Actinobacteria	Bifidobacteriales	Bifidobacteriaceae	Bifidobacterium
TD348	Enterocloster lavalensis	99.802	species	Bacteria	Firmicutes	Clostridia	Lachnospirales	Lachnospiraceae	Enterocloster
TD349	Clostridium saudiense	100	species	Bacteria	Firmicutes	Clostridia	Clostridiales	Clostridiaceae	Clostridium
TD350	Bifidobacterium catenulatum	99.513	species	Bacteria	Actinobacteria	Actinobacteria	Bifidobacteriales	Bifidobacteriaceae	Bifidobacterium
TD351	Clostridium saudiense	100	species	Bacteria	Firmicutes	Clostridia	Clostridiales	Clostridiaceae	Clostridium
TD352	Clostridium saudiense	100	species	Bacteria	Firmicutes	Clostridia	Clostridiales	Clostridiaceae	Clostridium
TD353	Clostridium saudiense	100	species	Bacteria	Firmicutes	Clostridia	Clostridiales	Clostridiaceae	Clostridium
TD354	Clostridium perfringens	100	strain	Bacteria	Firmicutes	Clostridia	Clostridiales	Clostridiaceae	Clostridium
TD355	Bifidobacterium longum subsp. suillum	99.784	subspecies	Bacteria	Actinobacteria	Actinobacteria	Bifidobacteriales	Bifidobacteriaceae	Bifidobacterium
TD356	Enterococcus hirae ATCC 9790	100	strain	Bacteria	Firmicutes	Bacilli	Lactobacillales	Enterococcaceae	Enterococcus
TD357	Clostridium jeddahitimonense	99.345	species	Bacteria	Firmicutes	Clostridia	Clostridiales	Clostridiaceae	Clostridium
TD358	Clostridium saudiense	100	species	Bacteria	Firmicutes	Clostridia	Clostridiales	Clostridiaceae	Clostridium
TD359	Bifidobacterium pseudocatenulatum	100	species	Bacteria	Actinobacteria	Actinobacteria	Bifidobacteriales	Bifidobacteriaceae	Bifidobacterium
TD360	Bifidobacterium longum subsp. suillum	100	subspecies	Bacteria	Actinobacteria	Actinobacteria	Bifidobacteriales	Bifidobacteriaceae	Bifidobacterium
TD361	Clostridium saudiense	100	species	Bacteria	Firmicutes	Clostridia	Clostridiales	Clostridiaceae	Clostridium
TD362	Clostridium saudiense	100	species	Bacteria	Firmicutes	Clostridia	Clostridiales	Clostridiaceae	Clostridium
TD363	Clostridium saudiense	100	species	Bacteria	Firmicutes	Clostridia	Clostridiales	Clostridiaceae	Clostridium
TD364	Clostridium saudiense	100	species	Bacteria	Firmicutes	Clostridia	Clostridiales	Clostridiaceae	Clostridium
TD365	Clostridium saudiense	100	species	Bacteria	Firmicutes	Clostridia	Clostridiales	Clostridiaceae	Clostridium
TD366	Clostridium saudiense	100	species	Bacteria	Firmicutes	Clostridia	Clostridiales	Clostridiaceae	Clostridium
TD367	Clostridium saudiense	100	species	Bacteria	Firmicutes	Clostridia	Clostridiales	Clostridiaceae	Clostridium
TD368	Clostridium saudiense	100	species	Bacteria	Firmicutes	Clostridia	Clostridiales	Clostridiaceae	Clostridium
TD369	Fusicatenibacter saccharivorans	100	species	Bacteria	Firmicutes	Clostridia	Lachnospirales	Lachnospiraceae	Fusicatenibacter
TD370	Clostridium perfringens	100	strain	Bacteria	Firmicutes	Clostridia	Clostridiales	Clostridiaceae	Clostridium
TD371	Clostridium perfringens	100	strain	Bacteria	Firmicutes	Clostridia	Clostridiales	Clostridiaceae	Clostridium
TD372	Clostridium jeddahitimonense	99.348	species	Bacteria	Firmicutes	Clostridia	Clostridiales	Clostridiaceae	Clostridium
TD373	Bifidobacterium pseudocatenulatum	100	species	Bacteria	Actinobacteria	Actinobacteria	Bifidobacteriales	Bifidobacteriaceae	Bifidobacterium
TD374	Clostridium saudiense	100	species	Bacteria	Firmicutes	Clostridia	Clostridiales	Clostridiaceae	Clostridium
TD375	Bifidobacterium pseudocatenulatum	100	species	Bacteria	Actinobacteria	Actinobacteria	Bifidobacteriales	Bifidobacteriaceae	Bifidobacterium
TD376	Clostridium saudiense	100	species	Bacteria	Firmicutes	Clostridia	Clostridiales	Clostridiaceae	Clostridium
TD377	Bifidobacterium longum subsp. suillum	99.794	subspecies	Bacteria	Actinobacteria	Actinobacteria	Bifidobacteriales	Bifidobacteriaceae	Bifidobacterium
TD378	Clostridium saudiense	100	species	Bacteria	Firmicutes	Clostridia	Clostridiales	Clostridiaceae	Clostridium
TD379	Clostridium saudiense	100	species	Bacteria	Firmicutes	Clostridia	Clostridiales	Clostridiaceae	Clostridium
TD380	Clostridium saudiense	100	species	Bacteria	Firmicutes	Clostridia	Clostridiales	Clostridiaceae	Clostridium
TD381	Clostridium saudiense	100	species	Bacteria	Firmicutes	Clostridia	Clostridiales	Clostridiaceae	Clostridium
TD382	Fusicatenibacter saccharivorans	100	species	Bacteria	Firmicutes	Clostridia	Lachnospirales	Lachnospiraceae	Fusicatenibacter
TD383	Clostridium saudiense	100	species	Bacteria	Firmicutes	Clostridia	Clostridiales	Clostridiaceae	Clostridium
TD384	Bifidobacterium pseudocatenulatum	100	species	Bacteria	Actinobacteria	Actinobacteria	Bifidobacteriales	Bifidobacteriaceae	Bifidobacterium
TD385	Clostridium saudiense	100	species	Bacteria	Firmicutes	Clostridia	Clostridiales	Clostridiaceae	Clostridium
TD386	Paenibacillus woosongensis	99.408	species	Bacteria	Firmicutes	Bacilli	Bacillales	Paenibacillaceae	Paenibacillus
TD387	Paenibacillus woosongensis	99.263	species	Bacteria	Firmicutes	Bacilli	Bacillales	Paenibacillaceae	Paenibacillus
TD388	Paenibacillus woosongensis	99.442	species	Bacteria	Firmicutes	Bacilli	Bacillales	Paenibacillaceae	Paenibacillus
TD389	Paenibacillus woosongensis	99.257	species	Bacteria	Firmicutes	Bacilli	Bacillales	Paenibacillaceae	Paenibacillus
TD390	Paenibacillus woosongensis	99.44	species	Bacteria	Firmicutes	Bacilli	Bacillales	Paenibacillaceae	Paenibacillus
TD391	Paenibacillus woosongensis	99.426	species	Bacteria	Firmicutes	Bacilli	Bacillales	Paenibacillaceae	Paenibacillus
TD392	Paenibacillus woosongensis	99.511	species	Bacteria	Firmicutes	Bacilli	Bacillales	Paenibacillaceae	Paenibacillus
TD393	Paenibacillus woosongensis	99.512	species	Bacteria	Firmicutes	Bacilli	Bacillales	Paenibacillaceae	Paenibacillus
TD394	Paenibacillus woosongensis	99.426	species	Bacteria	Firmicutes	Bacilli	Bacillales	Paenibacillaceae	Paenibacillus
TD395	Paenibacillus woosongensis	99.252	species	Bacteria	Firmicutes	Bacilli	Bacillales	Paenibacillaceae	Paenibacillus
TD396	Paenibacillus woosongensis	99.25	species	Bacteria	Firmicutes	Bacilli	Bacillales	Paenibacillaceae	Paenibacillus
TD397	Paenibacillus woosongensis	99.248	species	Bacteria	Firmicutes	Bacilli	Bacillales	Paenibacillaceae	Paenibacillus
TD398	Paenibacillus woosongensis	99.286	species	Bacteria	Firmicutes	Bacilli	Bacillales	Paenibacillaceae	Paenibacillus
TD399	Paenibacillus woosongensis	99.477	species	Bacteria	Firmicutes	Bacilli	Bacillales	Paenibacillaceae	Paenibacillus
TD400	Paenibacillus woosongensis	99.483	species	Bacteria	Firmicutes	Bacilli	Bacillales	Paenibacillaceae	Paenibacillus
TD401	Paenibacillus woosongensis	99.487	species	Bacteria	Firmicutes	Bacilli	Bacillales	Paenibacillaceae	Paenibacillus
TD402	Paenibacillus woosongensis	99.468	species	Bacteria	Firmicutes	Bacilli	Bacillales	Paenibacillaceae	Paenibacillus
TD403	Paenibacillus woosongensis	99.297	species	Bacteria	Firmicutes	Bacilli	Bacillales	Paenibacillaceae	Paenibacillus
TD404	Paenibacillus woosongensis	99.474	species	Bacteria	Firmicutes	Bacilli	Bacillales	Paenibacillaceae	Paenibacillus
TD405	Paenibacillus woosongensis	99.301	species	Bacteria	Firmicutes	Bacilli	Bacillales	Paenibacillaceae	Paenibacillus
TD406	Paenibacillus woosongensis	99.485	species	Bacteria	Firmicutes	Bacilli	Bacillales	Paenibacillaceae	Paenibacillus
TD407	Paenibacillus woosongensis	99.293	species	Bacteria	Firmicutes	Bacilli	Bacillales	Paenibacillaceae	Paenibacillus
TD408	Collinsella aerofaciens	99.823	species	Bacteria	Actinobacteria	Coriobacteriia	Coriobacteriales	Coriobacteriaceae	Collinsella
TD409	Escherichia fergusonii ATCC 35469	99.34	strain	Bacteria	Proteobacteria	Gammaproteobacteria	Enterobacteriales	Enterobacteriaceae	Escherichia
TD410	Bifidobacterium longum subsp. suillum	99.827	subspecies	Bacteria	Actinobacteria	Actinobacteria	Bifidobacteriales	Bifidobacteriaceae	Bifidobacterium
TD411	Bifidobacterium pseudocatenulatum	100	species	Bacteria	Actinobacteria	Actinobacteria	Bifidobacteriales	Bifidobacteriaceae	Bifidobacterium
TD412	Bifidobacterium longum subsp. suillum	99.825	subspecies	Bacteria	Actinobacteria	Actinobacteria	Bifidobacteriales	Bifidobacteriaceae	Bifidobacterium
TD413	Bifidobacterium longum subsp. suillum	100	subspecies	Bacteria	Actinobacteria	Actinobacteria	Bifidobacteriales	Bifidobacteriaceae	Bifidobacterium
TD414	Bifidobacterium catenulatum	99.016	species	Bacteria	Actinobacteria	Actinobacteria	Bifidobacteriales	Bifidobacteriaceae	Bifidobacterium
TD415	Bifidobacterium catenulatum	99.505	species	Bacteria	Actinobacteria	Actinobacteria	Bifidobacteriales	Bifidobacteriaceae	Bifidobacterium
TD416	Enterococcus faecium	100	species	Bacteria	Firmicutes	Bacilli	Lactobacillales	Enterococcaceae	Enterococcus
TD417	Bifidobacterium pseudocatenulatum	100	species	Bacteria	Actinobacteria	Actinobacteria	Bifidobacteriales	Bifidobacteriaceae	Bifidobacterium
TD418	Bifidobacterium longum subsp. suillum	99.828	subspecies	Bacteria	Actinobacteria	Actinobacteria	Bifidobacteriales	Bifidobacteriaceae	Bifidobacterium
TD419	Bifidobacterium longum subsp. suillum	99.827	subspecies	Bacteria	Actinobacteria	Actinobacteria	Bifidobacteriales	Bifidobacteriaceae	Bifidobacterium
TD420	Bifidobacterium pseudocatenulatum	100	species	Bacteria	Actinobacteria	Actinobacteria	Bifidobacteriales	Bifidobacteriaceae	Bifidobacterium
TD421	Bifidobacterium longum subsp. suillum	99.829	subspecies	Bacteria	Actinobacteria	Actinobacteria	Bifidobacteriales	Bifidobacteriaceae	Bifidobacterium
TD422	Bifidobacterium catenulatum	99.13	species	Bacteria	Actinobacteria	Actinobacteria	Bifidobacteriales	Bifidobacteriaceae	Bifidobacterium
TD423	Enterococcus faecium	100	species	Bacteria	Firmicutes	Bacilli	Lactobacillales	Enterococcaceae	Enterococcus
TD424	Bifidobacterium pseudocatenulatum	100	species	Bacteria	Actinobacteria	Actinobacteria	Bifidobacteriales	Bifidobacteriaceae	Bifidobacterium
TD425	Bifidobacterium longum subsp. suillum	99.827	subspecies	Bacteria	Actinobacteria	Actinobacteria	Bifidobacteriales	Bifidobacteriaceae	Bifidobacterium
TD426	Bifidobacterium longum subsp. suillum	99.655	subspecies	Bacteria	Actinobacteria	Actinobacteria	Bifidobacteriales	Bifidobacteriaceae	Bifidobacterium
TD427	Bifidobacterium longum subsp. suillum	99.649	subspecies	Bacteria	Actinobacteria	Actinobacteria	Bifidobacteriales	Bifidobacteriaceae	Bifidobacterium
TD428	Bifidobacterium longum subsp. suillum	99.676	subspecies	Bacteria	Actinobacteria	Actinobacteria	Bifidobacteriales	Bifidobacteriaceae	Bifidobacterium
TD429	Bifidobacterium catenulatum	99.19	species	Bacteria	Actinobacteria	Actinobacteria	Bifidobacteriales	Bifidobacteriaceae	Bifidobacterium
TD430	Bifidobacterium pseudocatenulatum	100	species	Bacteria	Actinobacteria	Actinobacteria	Bifidobacteriales	Bifidobacteriaceae	Bifidobacterium
TD431	Bifidobacterium pseudocatenulatum	100	species	Bacteria	Actinobacteria	Actinobacteria	Bifidobacteriales	Bifidobacteriaceae	Bifidobacterium
TD432	Bifidobacterium pseudocatenulatum	100	species	Bacteria	Actinobacteria	Actinobacteria	Bifidobacteriales	Bifidobacteriaceae	Bifidobacterium
TD433	Bifidobacterium longum subsp. suillum	99.652	subspecies	Bacteria	Actinobacteria	Actinobacteria	Bifidobacteriales	Bifidobacteriaceae	Bifidobacterium
TD434	Clostridium paraputrificum	100	species	Bacteria	Firmicutes	Clostridia	Clostridiales	Clostridiaceae	Clostridium
TD435	Bifidobacterium pseudocatenulatum	100	species	Bacteria	Actinobacteria	Actinobacteria	Bifidobacteriales	Bifidobacteriaceae	Bifidobacterium
TD436	Enterococcus faecium	100	species	Bacteria	Firmicutes	Bacilli	Lactobacillales	Enterococcaceae	Enterococcus
TD437	Bifidobacterium pseudocatenulatum	100	species	Bacteria	Actinobacteria	Actinobacteria	Bifidobacteriales	Bifidobacteriaceae	Bifidobacterium
TD438	Enterococcus faecium	100	species	Bacteria	Firmicutes	Bacilli	Lactobacillales	Enterococcaceae	Enterococcus
TD439	Bifidobacterium pseudocatenulatum	100	species	Bacteria	Actinobacteria	Actinobacteria	Bifidobacteriales	Bifidobacteriaceae	Bifidobacterium
TD440	Fusicatenibacter saccharivorans	99.831	species	Bacteria	Firmicutes	Clostridia	Lachnospirales	Lachnospiraceae	Fusicatenibacter
TD441	Bifidobacterium pseudocatenulatum	100	species	Bacteria	Actinobacteria	Actinobacteria	Bifidobacteriales	Bifidobacteriaceae	Bifidobacterium
TD442	Collinsella aerofaciens	100	species	Bacteria	Actinobacteria	Coriobacteriia	Coriobacteriales	Coriobacteriaceae	Collinsella
TD443	Bifidobacterium catenulatum	98.955	species	Bacteria	Actinobacteria	Actinobacteria	Bifidobacteriales	Bifidobacteriaceae	Bifidobacterium
TD444	Bifidobacterium longum subsp. suillum	99.815	subspecies	Bacteria	Actinobacteria	Actinobacteria	Bifidobacteriales	Bifidobacteriaceae	Bifidobacterium
TD445	Bifidobacterium longum subsp. suillum	99.825	subspecies	Bacteria	Actinobacteria	Actinobacteria	Bifidobacteriales	Bifidobacteriaceae	Bifidobacterium
TD446	Lactobacillus gasseri ATCC 33323 = JCM 1131	100	strain	Bacteria	Firmicutes	Bacilli	Lactobacillales	Lactobacillaceae	Lactobacillus
TD447	Paenibacillus woosongensis	99.461	species	Bacteria	Firmicutes	Bacilli	Bacillales	Paenibacillaceae	Paenibacillus
TD448	Paenibacillus woosongensis	99.46	species	Bacteria	Firmicutes	Bacilli	Bacillales	Paenibacillaceae	Paenibacillus
TD449	Paenibacillus woosongensis	99.288	species	Bacteria	Firmicutes	Bacilli	Bacillales	Paenibacillaceae	Paenibacillus
TD450	Paenibacillus woosongensis	99.304	species	Bacteria	Firmicutes	Bacilli	Bacillales	Paenibacillaceae	Paenibacillus
TD451	Paenibacillus woosongensis	99.475	species	Bacteria	Firmicutes	Bacilli	Bacillales	Paenibacillaceae	Paenibacillus
TD452	Bifidobacterium pseudocatenulatum	100	species	Bacteria	Actinobacteria	Actinobacteria	Bifidobacteriales	Bifidobacteriaceae	Bifidobacterium
TD453	Ruminococcus albus 7 = DSM 20455	95.915	strain	Bacteria	Firmicutes	Clostridia	Clostridiales	Ruminococcaceae	Ruminococcus
TD454	Bifidobacterium pseudocatenulatum	100	species	Bacteria	Actinobacteria	Actinobacteria	Bifidobacteriales	Bifidobacteriaceae	Bifidobacterium
TD455	Bifidobacterium pseudocatenulatum	100	species	Bacteria	Actinobacteria	Actinobacteria	Bifidobacteriales	Bifidobacteriaceae	Bifidobacterium
TD456	Bifidobacterium longum subsp. suillum	100	subspecies	Bacteria	Actinobacteria	Actinobacteria	Bifidobacteriales	Bifidobacteriaceae	Bifidobacterium
TD457	Bifidobacterium longum subsp. suillum	100	subspecies	Bacteria	Actinobacteria	Actinobacteria	Bifidobacteriales	Bifidobacteriaceae	Bifidobacterium
TD458	Bifidobacterium pseudocatenulatum	100	species	Bacteria	Actinobacteria	Actinobacteria	Bifidobacteriales	Bifidobacteriaceae	Bifidobacterium
TD459	Clostridium saudiense	100	species	Bacteria	Firmicutes	Clostridia	Clostridiales	Clostridiaceae	Clostridium
TD460	Bifidobacterium catenulatum	99.205	species	Bacteria	Actinobacteria	Actinobacteria	Bifidobacteriales	Bifidobacteriaceae	Bifidobacterium
TD461	Bifidobacterium catenulatum	99.416	species	Bacteria	Actinobacteria	Actinobacteria	Bifidobacteriales	Bifidobacteriaceae	Bifidobacterium
TD462	Bifidobacterium pseudocatenulatum	100	species	Bacteria	Actinobacteria	Actinobacteria	Bifidobacteriales	Bifidobacteriaceae	Bifidobacterium
TD463	Bifidobacterium catenulatum	98.95	species	Bacteria	Actinobacteria	Actinobacteria	Bifidobacteriales	Bifidobacteriaceae	Bifidobacterium
TD464	Roseburia faecis	99.654	species	Bacteria	Firmicutes	Clostridia	Clostridiales	Lachnospiraceae	Roseburia
TD465	Bifidobacterium catenulatum	99.509	species	Bacteria	Actinobacteria	Actinobacteria	Bifidobacteriales	Bifidobacteriaceae	Bifidobacterium
TD466	Bifidobacterium pseudocatenulatum	100	species	Bacteria	Actinobacteria	Actinobacteria	Bifidobacteriales	Bifidobacteriaceae	Bifidobacterium
TD467	Bifidobacterium catenulatum	99.229	species	Bacteria	Actinobacteria	Actinobacteria	Bifidobacteriales	Bifidobacteriaceae	Bifidobacterium
TD468	Enterococcus hirae ATCC 9790	100	strain	Bacteria	Firmicutes	Bacilli	Lactobacillales	Enterococcaceae	Enterococcus
TD469	Bifidobacterium pseudocatenulatum	100	species	Bacteria	Actinobacteria	Actinobacteria	Bifidobacteriales	Bifidobacteriaceae	Bifidobacterium
TD470	Bifidobacterium pseudocatenulatum	100	species	Bacteria	Actinobacteria	Actinobacteria	Bifidobacteriales	Bifidobacteriaceae	Bifidobacterium
TD471	Clostridium chartatabidum	99.81	species	Bacteria	Firmicutes	Clostridia	Clostridiales	Clostridiaceae	Clostridium
TD472	Enterococcus faecium	100	species	Bacteria	Firmicutes	Bacilli	Lactobacillales	Enterococcaceae	Enterococcus
TD473	Enterococcus faecium	100	species	Bacteria	Firmicutes	Bacilli	Lactobacillales	Enterococcaceae	Enterococcus
TD474	Bifidobacterium pseudocatenulatum	100	species	Bacteria	Actinobacteria	Actinobacteria	Bifidobacteriales	Bifidobacteriaceae	Bifidobacterium
TD475	Bifidobacterium pseudocatenulatum	100	species	Bacteria	Actinobacteria	Actinobacteria	Bifidobacteriales	Bifidobacteriaceae	Bifidobacterium
TD476	Clostridium saudiense	100	species	Bacteria	Firmicutes	Clostridia	Clostridiales	Clostridiaceae	Clostridium
TD477	Clostridium saudiense	100	species	Bacteria	Firmicutes	Clostridia	Clostridiales	Clostridiaceae	Clostridium
TD478	Bifidobacterium pseudocatenulatum	100	species	Bacteria	Actinobacteria	Actinobacteria	Bifidobacteriales	Bifidobacteriaceae	Bifidobacterium
TD479	Bifidobacterium catenulatum	99.355	species	Bacteria	Actinobacteria	Actinobacteria	Bifidobacteriales	Bifidobacteriaceae	Bifidobacterium
TD480	Clostridium jeddahitimonense	98.925	species	Bacteria	Firmicutes	Clostridia	Clostridiales	Clostridiaceae	Clostridium
TD481	Clostridium paraputrificum	100	species	Bacteria	Firmicutes	Clostridia	Clostridiales	Clostridiaceae	Clostridium
TD482	Bifidobacterium pseudocatenulatum	100	species	Bacteria	Actinobacteria	Actinobacteria	Bifidobacteriales	Bifidobacteriaceae	Bifidobacterium
TD483	Turicibacter sanguinis	100	species	Bacteria	Firmicutes	Bacilli	Turicibacterales	Turicibacteraceae	Turicibacter
TD484	Bifidobacterium pseudocatenulatum	100	species	Bacteria	Actinobacteria	Actinobacteria	Bifidobacteriales	Bifidobacteriaceae	Bifidobacterium
TD485	Bifidobacterium pseudocatenulatum	100	species	Bacteria	Actinobacteria	Actinobacteria	Bifidobacteriales	Bifidobacteriaceae	Bifidobacterium
TD486	Clostridium saudiense	100	species	Bacteria	Firmicutes	Clostridia	Clostridiales	Clostridiaceae	Clostridium

## Sheet: S4
Table S4 Information of potential novel taxa by bacterial cultivation
Num	16S rRNA gene	Similarity	Isolation source	rank	Kingdom	Phylum	Class	Order	Family	Genus
ASD0103	CGTAATACATGCAGTCGAACGAAGTTTCGAGGAAGCTTGCTTCCAAAGAGACTTAGTGGCGAACGGGTGAGTAACACGTAGGTAACCTGCCCATGTGTCCGGGATAACTGCTGGAAACGGTAGCTAAAACCGGATAGGTATACAGAGCGCATGCTCAGTATATTAAAGCGCCCATCAAGGCGTGAACATGGATGGACCTGCGGCGCATTAGCTAGTTGGTGAGGTAACGGCCCACCAAGGCGATGATGCGTAGCCGGCCTGAGAGGGTAAACGGCCACATTGGGACTGAGACACGGCCCAAACTCCTACGGGAGGCAGCAGTAGGGAATTTTCGTCAATGGGGGAAACCCTGAACGAGCAATGCCGCGTGAGTGAAGAAGGTCTTCGGATCGTAAAGCT…	98.511	ASD10	species	Bacteria	Firmicutes	Clostridia	Clostridiales	Clostridiaceae	Clostridium
ASD0270	TGGGGGGGGGGTGCTATACATGCAAGTCGAACGCACTGATTTTATCAGTGAGTGGCGAACGGGTGAGTAATACATAAGTAACCTGCCCTCATGAGGGGGATAACTATTAGAAATGATAGCTAAGACCGCATAGGTGAAGGGGTCGCATGACCGCTTCATTAAATATCCGTATGGATAGCAGGAGGATGGACTTATGGCGCATTAGCTGGTTGGTGAGGTAACGGCTCACCAAGGCGACGATGCGTAGCCGACCTGAGAGGGTGGACGGCCACACTGGGACTGAGACACGGCCCAGACTCCTACGGGAGGCAGCAGTAGGGAATTTTCGGCAATGGGGGAAACCCTGACCGAGCAACGCCGCGTGAGGGAAGAAGTATTTCGGTATGTAAACCTCTGTTA…	98.63	ASD8	strain	Bacteria	Firmicutes	Erysipelotrichi	Erysipelotrichales	Erysipelotrichaceae	Coprobacillus
ASD0321	AAGGGGGGTGCTACACATGCAGTCGAACGGAGCTGCTTTGATGAAGTTTTCGGATGGATTTAAAACAGCTTAGTGGCGGACGGGTGAGTAACGCGTGGGTAACCTGCCTCACACTGGGGGATAACAGTTAGAAATAGCTGCTAATACCGCATAAGCGCACGGTTCCGCATGGAACAGTGTGAAAAACTCCGGTGGTGTGAGATGGACCCGCGTCTGATTAGCCAGTTGGCGGGGTAACGGCCCACCAAAGCGACGATCAGTAGCCGGCCTGAGAGGGTGAACGGCCACATTGGGACTGAGACACGGCCCAAACTCCTACGGGAGGCAGCAGTGGGGAATATTGCACAATGGGGGAAACCCTGATGCAGCGACGCCGCGTGAGTGAAGAAGTATTTCGGT…	97.19	ASD9	species	Bacteria	Firmicutes_A	Clostridia	Lachnospirales	Lachnospiraceae	Enterocloster
ASD0324	GGGGGGGGGGGGTGCCTATACATGCAGTAGAACGCTGAAGCTTGGTGCTTGCACCGAGCGGATGAGTTGCGAACGGGTGAGTAACGCGTAGGTAACCTGCCTCTTAGCGGGGGATAACTATTGGAAACGATAGCTAATACCGCATAAAAGTCGATATCGCATGATATTGATTTGAAAGGTGCAATTGCATCACTAAGAGATGGACCTGCGTTGTATTAGCTAGTTGGTGAGGTAACGGCTCACCAAGGCGACGATACATAGCCGACCTGAGAGGGTGATCGGCCACACTGGGACTGAGACACGGCCCAGACTCCTACGGGAGGCAGCAGTAGGGAATCTTCGGCAATGGGGGCAACCCTGACCGAGCAACGCCGCGTGAGTGAAGAAGGTTTTCGGATC…	97.842	ASD9	species	Bacteria	Firmicutes	Bacilli	Lactobacillales	Streptococcaceae	Streptococcus
ASD0337	GGGGGGGGGTGCTTACACATGCAGTCGAACGGGAATTACTTCATTGAGACTTCGGTGGATTTGATTTATTTCTAGTGGCGGACGGGTGAGTAACGCGTGGGTAACCTGCCTTATACAGGGGGATAACAGTCAGAAATGACTGCTAATACCGCATAAGCGCACAGGACCGCATGGTCCGGTGTGAAAAACTCCGGTGGTATAAGATGGACCCGCGTTGGATTAGCTTGTTGGTGGGGTAACGGCCCACCAAGGCGACGATCCATAGCCGGCCTGAGAGGGTGAACGGCCACATTGGGACTGAGACACGGCCCAGACTCCTACGGGAGGCAGCAGTGGGGAATATTGCACAATGGGGGAAACCCTGATGCAGCGACGCCGCGTGAAGGAAGAAGTATCTCG…	98.423	ASD14	strain	Bacteria	Firmicutes	Clostridia	Clostridiales	Lachnospiraceae	Blautia
ASD0530	CCATGTGCGCGGTTCTTACCCATGCCAAGTCGAACGGGATCCATCAGGCTTTGCTTGGTGGTGAGAGTGGCGAACGGGTGAGTAATGCGTGACCGACCTGCCCCATACACCGGAATAGCTCCTGGAAACGGGTGGTAATGCCGGATGCTCCAGTTGATCGCATGGTCTTCTGGGAAAGCTTTCGCGGTATGGGATGGGGTCGCGTCCTATCAGCTTGACGGTGGGGTAACGGCCCACCGTGGCTTCGACGGGTAGCCGGCCTGAGAGGGCGACCGGCCACATTGGGACTGATATACGGCCCAGACTCCTACGGGAGGCAGCAGTGGGGAATATTGCACAATGGGCGCAAGCCTGATGCAACG	98.58	ASD34	NA	Bacteria	Actinobacteria	Actinobacteria	Bifidobacteriales	Bifidobacteriaceae	Bifidobacterium
ASD0594	GGGGGGGCGCTACACATGCAGTCGAACGGAGACACTCTGTTCACTGAATGGTAGAAGGCGGCGGAACCAGAAAGGGAGCGTCGGTTTTCTACTGTTGAGTGAATGGAGTGTCTTAGTGGCGGACGGGTGAGTAACGCGTGAATAACCTGCCTTGCAGTGGGGAATAACACACCGAAAGGTGTGCTAATACCGCATGATGTAAGGGGAAGGCATCTTCCTCTTACCAAAGATTTATCGCTGTGAGATGGATTCGCGTCCGATTAGATAGTTGGTGAGGTAACGGCCCACCAAGTCGACGATCGGTAGCCGGACTGAGAGGTTGAACGGCCACATTGGGACTGAGACACGGCCCAGACTCCTACGGGAGGCAGCAGTGGGGGATATTGCACAATGGGCGCA…	89.027	ASD9	species	Bacteria	Firmicutes	Clostridia	Clostridiales	Clostridiaceae	Clostridium
ASD0599	CCCAAGGCCGCCCGCCTACACATGTCAGTCGACGAGGTAAATGAGATGAAGTTTTCGGATGGATTCTTATTTACCGAGTGGCGGACGGGTGAGTAACGCGTGGGTAACCTGCCTCATACAGGGGGATAACGATTGGAAACGATTGCTAATACCGCATAAGCGCACAGTACCACATGGTACGGTGTGAAAAACTCCGGTGGTATGAGATGGACCCGCGTCTGATTAGCTAGTTGGTGAGGTAACGGCCCACCAAGGCAACGATCAGTAGCCGACCTGAGAGGGTGACCGGCCACATTGGGACTGAGACACGGCCCAGACTCCTACGGGAGGCAGCAGTGGGGGATATTGCACAATGGAGGAAACTCTGATGCAGCGACGCCGCGTGAGTGAAGAAGTATT…	96.183	ASD14	strain	Bacteria	Firmicutes_A	Clostridia	Lachnospirales	Lachnospiraceae	Lacrimispora
ASD0721	GCACATATCTTGGCTTATTCTTCAGAAACGGGGATTTATCTGGGCTTTGCTTGGTGGTGAGAGTGGCGAACGGGTGAGTAATGCGTGACCGACCTGCCCCATGCACCGGAATAGCTCCTGGAAACGGGTGGTAATGCCGGATGCTCCAGTTGATCGCATGGTCTTCTGGGAAAGCCTTTGCGGCATGGGATGGGGTCGCGTCCTATCAGCTTGATGGCGGGGTAACGGCCCACCATGGCTTCGACGGGTAGCCGGCCTGAGAGGGCGACCGGCCACATTGGGACTGAGATACGGCCCAGACTCCTACGGGAGGCAGCAGTGGGGAATATTGCACAATGGGCGCAAGCCTGATGCAGCGACGCCGCGTGAGGGATGGAGGCCTTCGGGTTGTAAACCTCT…	97.126	ASD12	species	Bacteria	Actinobacteria	Actinobacteria	Bifidobacteriales	Bifidobacteriaceae	Bifidobacterium
ASD0739	CTAAGGGCCTTAACACATGCAAGTCGAGGGGCAGCATCATCAAAGCTTGCTTTGATGGATGGCGACCGGCGCACGGGTGAGTAACACGTATCCAACCTGCCGACAACACTGGGATAGCCTTTCGAAAGAAAGATTAATACCGGATGGCATAATTATTCCGCATGGGATAATTATTAAAGAATTTCGGTTGTCGATGGGGATGCGTTCCATTAGGCAGTTGGCGGGGTAACGGCCCACCAAACCAACGATGGATAGGGGTTCTGAGAGGAAGGTCCCCCACATTGGAACTGAGACACGGTCCAAACTCCTACGGGAGGCAGCAGTGAGGAATATTGGTCAATGGACGAGAGTCTGAACCAGCCAAGTAGCGTGAAGGATGACTGCCCTATGGGTTGTAAA…	98.299	ASD29	strain	Bacteria	Bacteroidota	Bacteroidia	Bacteroidales	Bacteroidaceae	Bacteroides
ASD0752	AGGGCGGGCGTGCTTAACACATGCAGTCGAACGAAGAGCGATGGAAGCTTGCTTCTATCAATCTTAGTGGCGAACGGGTGAGTAACGCGTAATCAACCTGCCCTTCAGAGGGGGACAACAGTTGGAAACGACTGCTAATACCGCATACGATCTAATCTCGGCATCGAGGATAGATGAAAGGTGGCCTCTACATGTAAGCTATCACTGAAGGAGGGGATTGCGTCTGATTAGCTAGTTGGAGGGGTAACGGCCCACCAAGGCGATGATCAGTAGCCGGTCTGAGAGGATGAACGGCCACATTGGGACTGAGACACGGCCCAGACTCCTACGGGAGGCAGCAGTGGGGAATCTTCCGCAATGGACGAAAGTCTGACGGAGCAACGCCGCGTGAGTGATGAC…	98.404	ASD24	species	Bacteria	Firmicutes	Clostridia	Clostridiales	Veillonellaceae	Veillonella
ASD0973	AGGCGAGCCTGCAAGTCGAACGAGGTATTTTGATTGAAGTTTTCGGATGGATTTCAAGATACCGAGTGGCGGACGGGTGAGTAACGCGTGGGTAACCTGCCTCATACAGGGGGATAACGGTTAGAAATGACTGCTAATACCGCATAAGCGCACAGTACCGCATGGTACGGTGTGAAAAACTCCGGTGGTATGAGATGGACCCGCGTCTGATTAGCTAGTTGGTGAGGTAACGGCCCACCAAGGCGACGATCAGTAGCCGACCTGAGAGGGTGACCGGCCACATTGGGACTGAGACACGGCCCAGACTCCTACGGGAGGCAGCAGTGGGGGATATTGCACAATGGAGGAAACTCTGATGCAGCGACGCCGCGTGAGTGAAGAAGTATTTCGGTATGTAAA…	96.46	ASD40	strain	Bacteria	Firmicutes	Clostridia	Clostridiales	Clostridiaceae	Clostridium
ASD0994	AGGCTTACCATGCAAGTCGAGCGAAGCACTTATGAAAGATTCTTCGGATGATTTCATTTGTGACTGAGCGGCGGACGGGTGAGTAACGCGTGGGTAACCTGCCTCATACAGGGGGATAACAGTTGGAAACGACTGCTAATACCGCATAAGCGCACAGTACCGCATGGTACCGTGTGAAAAACTCCGGTGGTATGAGATGGACCCGCGTCTGATTAGCTAGTTGGTGGGGTAACGGCCTACCAAGGCGACGATCAGTAGCCGACCTGAGAGGGTGACCGGCCACATTGGGACTGAGACACGGCCCAAACTCCTACGGGAGGCAGCAGTGGGGAATATTGCACAATGGGGGAAACCCTGATGCAGCAACGCCGCGTGAGTGAAGAAGTATTTCGGTATGTA…	98.383	ASD40	strain	Bacteria	Firmicutes_A	Clostridia	Lachnospirales	Lachnospiraceae	Lacrimispora
ASD0998	ATGGGCCAAGTCGAACGAGGTAAATGAGATGAAGTTTTCGGATGGATTCTTATTTACCGAGTGGCGGACGGGTGAGTAACGCGTGGGTAACCTGCCTCATACAGGGGGATAACGATTGGAAACGATTGCTAATACCGCATAAGCGCACAGTACCACATGGTACAGTGTGAAAAACTCCGGTGGTATGAGATGGACCCGCGTCTGATTAGCTAGTTGGTGAGGTAACGGCCCACCAAGGCAACGATCAGTAGCCGACCTGAGAGGGTGACCGGCCACATTGGGACTGAGACACGGCCCAGACTCCTACGGGAGGCAGCAGTGGGGGATATTGCACAATGGAGGAAACTCTGATGCAGCGACGCCGCGTGAGTGAAGAAGTATTTCGGTATGTAAAGCTCT…	94.703	ASD40	species	Bacteria	Firmicutes	Clostridia	Clostridiales	Clostridiaceae	Clostridium
ASD1071	GAAGGTCAGCTCGGGCTTACACATGCAAGTCGAGGGGCATCAGGAAGAAAGCTTGCTTTCTTTGCTGGCGACCGGCGCACGGGTGAGTAACACGTATCCAACCTGCCCTTTACTCGGGGATAGCCTTTCGAAAGAAAGATTAATACCCGATGGTATAATCATTCCGCATGGTCTGATTATTAAAGGATTCCGGTAAAGGATGGGGATGCGTTCCATTAGGTTGTTGGTGAGGTAACGGCTCACCAAGCCTTCGATGGATAGGGGTTCTGAGAGGAAGGTCCCCCACATTGGAACTGAGACACGGTCCAAACTCCTACGGGAGGCAGCAGTGAGGAATATTGGTCAATGGGCGCGAGCCTGAACCAGCCAAGTAGCGTGAAGGATGACTGCCCTATGGGT…	97.222	ASD20	strain	Bacteria	Bacteroidota	Bacteroidia	Bacteroidales	Bacteroidaceae	Bacteroides
ASD1088	AGGGGGGTCTACCCTTGGCAGGTCGAACGATGAAACCGCCCTCGGGCGGACATGAAGTGGCGAACGGGTGAGTAACACGTGACCAACCTGCCCCCCTCTCCGGGACAACCTTGGGAAACCGAGGCTAATACCGGATACTCCCTCCCCTGCTCCTGCAGGGGTCGGGAAAGCCCAGGCGGAGGGGGATGGGGTCGCGGCCCATTAGGTAGTAGGCGGGGTAACGGCCCACCTAGCCCGCGATGGGTAGCCGGGTTGAGAGACCGACCGGCCACATTGGGACTGAGATACGGCCCAGACTCCTACGGGAGGCAGCAGTGGGGAATTTTGCGCAATGGGGGCAACCCTGACGCAGCAACGCCGCGTGCGGGACGACGGCCTTCGGGTTGTAAACCGCTTTCA…	97.15	ASD16	species	Bacteria	Actinobacteria	Coriobacteriia	Coriobacteriales	Coriobacteriaceae	Eggerthella
ASD1223	AACACCATGCAAGTCGAGGGGCAGCATTTCAGTTTGCTTGCAAACTGGAGATGGCGACCGGCGCACGGGTGAGTAACACGTATCCAACCTGCCGATAACTCGGGGATAGCCTTTCGAAAGAAAGATTAATACCCGATGGCATAATTAGACCGCATGGTCTTATTATTAAAGAATTTCGGTTATCGATGGGGATGCGTTCCATTAGGCAGTTGGTGAGGTAACGGCTCACCAAACCTTCGATGGATAGGGGTTCTGAGAGGAAGGTCCCCCACATTGGAACTGAGACACGGTCCAAACTCCTACGGGAGGCAGCAGTGAGGAATATTGGTCAATGGACGAGAGTCTGAACCAGCCAAGTAGCGTGAAGGATGACTGCCCTATGGGTTGTAAACTTCTTTT…	98.526	ASD21	species	Bacteria	Bacteroidota	Bacteroidia	Bacteroidales	Bacteroidaceae	Bacteroides
TD128	TCGGATGGGCGTATCGGATTTATTGGGTTTAAGGGAGCGTAGGCGGGTTGTTAAGTCAGTTGTGAAAGTTTGCGGCTCAACCGTAAAATTGCAGTTGATACTGGCGACCTTGAGTGCAACAGAGGTAGGCGGAATTCGTGGTGTAGCGGTGAAATGCTTAGATATCACGAAGAACTCCGATTGCGAAGGCAGCTTACTGGATTGTAACTGACGCTGATGCTCGAAAGTGTGGGTATCAAACAGGATTAGATACCCTGGTAGTCCACACAGTAAACGATGAATACTCGCTGTTGGCGATATACGGTCAGCGGCCAAGCGAAAGCATTAAGTATTCCACCTGGGGAGTACGCCGGCAACGGTGAAACTCAAAGGAATTGACGGGGGCCCGCACAAGCGGAG…	97.826	TD2	strain	Bacteria	Bacteroidota	Bacteroidia	Bacteroidales	Bacteroidaceae	Bacteroides
TD132	ACGATGGGCAGCGTTATCCGGATTTACTGGGTGTAAAGGGAGCGTAGACGGCGACGCAAGTCTGGAGTGAAAGCCCGGGGCCCAACCCCGGGACTGCTTTGGAAACTGTGCTGCTGGAGTGCAGGAGAGGTAAGTGGAATTCCTAGTGTAGCGGTGAAATGCGTAGATATTAGGAGGAACACCAGTGGCGAAGGCGGCTTACTGGACTGTAACTGACGTTGAGGCTCGAAAGCGTGGGGAGCAAACAGGATTAGATACCCTGGTAGTCCACGCCGTAAACGATGAATGCTAGGTGTCGGGGGGCAAAGCCCTTCGGTGCCGCCGCTAACGCAATAAGCATTCCACCTGGGGAGTACGTTCGCAAGAATGAAACTCAAAGGAATTGACGGGGACCCGCAC…	98.569	TD2	species	Bacteria	Firmicutes_A	Clostridia	Lachnospirales	Lachnospiraceae	Enterocloster
TD144	ACCATGGCAAGTCGAGCGGCAGCGTGATCAGCTTGCTTATTGGCTGAGGTGAGGGGGACGGGTGAGAGAAGTCTGGGAAACTGGCTGATGGCGGGGGATAACAGCTGGAAAAGGGTCTTAAACCGCAGATGGTCTCATGAGCAGAGAGGGGGACCTTCGGGCCTGTTTGCCTCAGATGTGCCCCTATGGGATTAGCTCGTTAGTGGGGTAACGGCTCGCCCAGGAGACGATCCCCAACTGGACTAACAGGATGACCAGGCACCCTGGAACTGACTGCTTGCCACACTCACACGGACGGCACTCCTGGGGAATATTGCTTGGGGATGCTTGCCTGATGGACCATGCCTGAGCATGAACAAAGCCTGCGGATGGATTGACTTTCTCTTTTGATGAATGTAA…	79.422	TD3	species	Bacteria	Proteobacteria	Gammaproteobacteria	Enterobacteriales	Enterobacteriaceae	Shigella
TD145	TACATGGCAGTCGAGGGGCAGCATGAACTTACCTTGCTATTTTTGATGGAGAGCGGCGCACGGGTGAGTAGCACGTATCCCTGCTGCCGATGACTCGGGGATAGCCGTTCGAAAGAAAGATTAATACCCGATGGCATAGTTCTTCCGCATGGGACAACTATTACCTAATTTCGGTCATCGATGGGGATGCGTTCCATTAGGTTGTTGGCGGGGTAACGGCCCACCAAGCCTTCCATGGATGGGGGTTCTGAAAGGAAGGTCCCCCACATTGGAACTGACACACGGTCCTCCCTCCTACGGGAGGCATGGGTGATGAATATTGGTGAATGGACGACAGTCTGAACCATGCAAGTAGCGTGAAGGATGACTGCCCTATGGGTTGTACTCTTCTTTTATACG…	89.848	TD3	species	Bacteria	Bacteroidota	Bacteroidia	Bacteroidales	Bacteroidaceae	Bacteroides
TD146	TAAACCATTGCAGTCGAGGGGCAACATTTTAATTTGCTTGCCTACTGAACATGGCGACCGGCGCACGGGTGAGTAACACTTATCCTGCCTGTCGAAAACTCCGGAATATCCTTTCCAACGAAAGATTAATACCGGATGGTATACGAATATCGCATGATATTTTTATTAGAGAATTTCGGTTATCGATGGGGATGCGTTCCATTATTTTGTTGGCGGGGTAACGGCCCACCAAGACTACGATGGATAGGGGTTCTGAGAGGAAGGTCCCCCACATTGAAACTGAAACTTGGTCCTGACTCCTACGGGAGGCTCCTATGAGGAATATTGGTCAATGGGCTTCAGCCTGAACCAACCAACTAACGTGAAAGATCAACGCTCTATGGGTCGTACACTTCTTTT…	89.954	TD3	species	Bacteria	Bacteroidota	Bacteroidia	Bacteroidales	Bacteroidaceae	Bacteroides
TD149	AACACATGCAAGTCGAGCGGTAACAGGAACTTGCTTGCTGCTTTTCTGACGAGTGGCGGACGGGTGAGTAATGTCTGGGAAACTGCCTGATGGAGGGGGATAACTACTGGAAACGGTAGCTTATACCGCATAACGTCGCAAGACCAAAGAGGGGGACCTTCGGGCCTCTTGCCATCGGATGTGCCCAGATGGGATTAGCTAGTAGGTGGGGTAACGGCTCACCCAGGCGACGATCCCTAGCTGGTCTGAGAGGATGACCAGCCCCCCTGGAACTGAGACACAGTCCAGACTCCTACGGGAGGCAGCAGTGGGGAATATTGCACGATGGGCGCAAGCCTGATGCAACCATGCCGCGTGTATGAAGAAGGCCTTCCGGTTGTAAAGTACTTTCCTCGGGGA…	95.154	TD3	species	Bacteria	Proteobacteria	Gammaproteobacteria	Enterobacteriales	Enterobacteriaceae	Shigella
TD152	GGACTAATACTGCAAGTCGAACGCGAGCACTTGTGCTCGAGTGGCGAACGGGTGAGTAATACATAAGTAACCTGCCCTAGACAGGGGGGTTACTATTGGAAACCATAGCTAAGACCGCATAGGGACCGACCCTGGATGGTGGCCGGATTAAAAATGGCTCCAAGCACTGGTAAAAGATGGACTTATGGGGCCTTAACTGGGTGGCGGGGGAACGGGCCCCCAAGGCCAACATGCCTAACCCACCCTAGAGGGTGACCGGGCCCACTGGGACTGGAACCCCGCCCCGACTCCTACCGGAAGGAGCCGTAGGGGATTTTCCGCTATGGGGGAAACCCTGACCCAACAACCCCCCGGGAAAGAAAAAGGGTTTCGGATTGGAAACTTCTGGTATTAAGGAAA…	84.114	TD3	species	Bacteria	Firmicutes	Erysipelotrichia	Erysipelotrichales	Coprobacillaceae	Thomasclavelia
TD162	TCACATGGCAAGTCGAACGGTAACTGGAATTTGCTTGCTTTTTTGCTGACGAGTGGGGGACGGGTGAGTAATGTCTGGGAAACTGCCTGATGGAAGGGGATAACTACTGGAAACGGTAGCTAATACCGCATAACGTCGCCAGACCAAAGAGGGGGACCTTCGGGCCTCTTGCCATCGGATGTGCCCAGATGGGATTACCTAGTATGTGGGGTAACGGCTCACCTAGGCGACGATCCCTAGCTGGTCTGAGAGGATGACCAGCCACACTGGAACTGAGACACGGTCCAGACTCCTACGGGAGGCTCCAGTGGGGAATATTGCACAATGGGCGCAAGCCTGATGCAACCATGCCGCGTGTATGAAGAAGGCCTTCGGGTTGTAAAGTACTTTCGTCGGGGA…	95.181	TD3	species	Bacteria	Proteobacteria	Gammaproteobacteria	Enterobacteriales	Enterobacteriaceae	Shigella
TD164	GGGGGCTAACATGCAGTCGAACGGTAACATGATGAGCTTGCTTCTTCGCTGAGGAGTGGGGGACGGGTGAGTGATGTCTGGGAAACTGCCTGATGGAGGGGGATAACTACTGGAAACGGTAGCTAATACCGCATATGGTCTCATGACCAAAGAGGGGGACCTTCGGGCCTGTTGCCCTCGGATGTGCCCATATGGGATTAGCTCGTAGGTGGGGTAACGGCTCACCTAGGCGACGATCCCTAACTGGTCTGAGAGGATGACCAGCCACCCTGGAACTGACACACGGTCCACACTCCTACGGGAGGCACCAGTGGGGAATATTGCTTGTGGGCGCAAGCCTGATGCAACCATGCCGCGTGTATGAAGAAGGCCTTCGGGTTGTAAATTACTTTCTCTTTT…	92.379	TD3	species	Bacteria	Proteobacteria	Gammaproteobacteria	Enterobacteriales	Enterobacteriaceae	Escherichia
TD165	TACCCATTGCAAGTCGAACGGCAGCATGGTCTTAGCTTGCTCTTGCCGATGGAGAGCGGGGCGCGTGTGAGAAGCATGGGAAACTCCTGCCTGCTACTCTTGGACTACCTTCTGAAAGGAAGATAAATACCAGATGGTCTCATGAGTCCGAGGGGGACCTGATTAACGGTTTTCCGGTAATGTGTGGGGAGGGATCCATCGATAGTGGGCGGGGTAACCGCCCACCTAATCTCCCATGGAGGGGGTTCTGATAGGAAGGTCCCCCGGAACTGACTGATGGCGGTCCAAACTCCTACGGGAGGCAGGGGAATATAATATTGTGGATGGGCCCTGATGCAAACATGCCAAGTAGCATGAAAGGATGATGCCCTATGGGTTGTCTTTTTCTTTTATAAGAGA…	84.686	TD4	strain	Bacteria	Bacteroidota	Bacteroidia	Bacteroidales	Bacteroidaceae	Phocaeicola
TD174	CCCGAGGGGGCAGCGTTATCCGGATTTACTGGGTGTAAAGGGAGCGTAGACGGTAAAGCAAGTCTGAAGTGAAAGCCCGCGGCTCAACTGCGGGACTGCTTTGGAAACTGTTTAACTGGAGTGTCGGAGAGGTAAGTGGAATTCCTAGTGTAGCGGTGAAATGCGTAGATATTAGGAGGAACACCAGTGGCGAAGGCGACTTACTGGACGATAACTGACGTTGAGGCTCGAAAGCGTGGGGAGCAAACAGGATTAGATACCCTGGTAGTCCACGCCGTAAACGATGAATACTAGGTGTTGGGGAGCAAAGCTCTTCGGTGCCGTCGCAAACGCAGTAAGTATTCCACCTGGGGAGTACGTTCGCAAGAATGAAACTCAAAGGAATTGACGGGGACCCGC…	97.716	TD4	species	Bacteria	Firmicutes	Clostridia	Clostridiales	Clostridiaceae	Clostridium
TD177	CGGGGGGGGCTACCATGCAAGTCGAACGAAGCATCTTATAGGAATTTTTCTGATGGAATATGGGATGACTGAGTGGGGGACGGGTGAGTAACGGGTGGATAACCTGCCTCACACTGGGGGATAACAGTTAAAAATGGCTGCTAATACCGCATACGCGCACAGTACCGCATGGTACGGTGTGAAAAACCCAGGTGGTGTGAGATGGATCCGCGTCTGATTAGCCAGTTGGCGGGGTAACGGCCCCCCAAAGCGACGATCAGTAGCCGACCTGAGAGGGTGACCGGCCACATTGGGACTGATACACCGCCCAAACTCCTACGGGAGGCAGCAGTGGGGAATATTGCACAATGGGCGAAAGCCTGATGCAGCGACGCCGCGTGAGTGAAGAAGTATCTCGGT…	93.929	TD4	species	Bacteria	Firmicutes_A	Clostridia	Lachnospirales	Lachnospiraceae	Enterocloster
TD187	CCCATTGCCAGTCGAACGGTAACAGGAAGAAGCTTGCTTCTTTGCTGACGAGTGGCGGACGGGTGAGTAATGTCTGGGAAACTGCCTGATGGAGGGGGATAACTACTGGAAACGGTAGCTAATACCGCATAACGTCTCAAGACCAAAGAGGGGGACCTTCGGGCCTCTTGCCATCGGATGTGCCCAGATGGGATTAGCTAGTAGGTGGGGTAACGGCTCACCTAGGCGACGATCCCTGCTGGTCTGAGAGGATGACCAGCCACACTGGAACTGAGACACGGTCCAGACTCCTACGGGAGGCAGCAGTGGGGAATATTGCACAATGGGCGCAAGCCTGATGCAGCCATGCCGCGTGTATGAAGAAGGCCTTCGGGTTGTAAAGTACTTTCACCGGGGAGG…	98.521	TD4	species	Bacteria	Proteobacteria	Gammaproteobacteria	Enterobacteriales	Enterobacteriaceae	Shigella
TD191	CGGCGGCGGCTACCATGCAGTCGAACGGTAAATGAATTTCCTTGCTTTTTTGCTGACGAGTGGGGGACGGGTGAGTAATGTCTGGGAAACTGCCTGATGGAAGGGGATCCTACTGGAAACGGTAGCTAATACCGCATAACGTCGCCAGACGAAAGAGGGGGAACTTCGGGCCTCTTGCCATCGGATGTGCCCAGATGGGATTAGCTAGTATGTGGGGTAACGGCTCACCTAGGCGACGATCCCTAGCTGGTCTGAGAGGATGACCAGACACGATGGAACTGAGACACGGTCCTGACTCCTACGGGAGGCTCCTATGGGGAATATTGCACAATGGGCGCAAGCCTGATGCAACCATGCCGCGTGTATGAAGAAGGCCTTCGGGTTGTAAAGTACTTTCGT…	91.983	TD4	species	Bacteria	Proteobacteria	Gammaproteobacteria	Enterobacteriales	Enterobacteriaceae	Shigella
TD192	GGGGGGCTTACCATGCAAGTCGAGCGATGAAGTGTTCCTTCGGGAGATGGAGTAGCGGGGGACGGGTGAGTAACACGTGGGTAACCTGCCTCATAGAGTGGAATACCCTTCCGAAAGGAAGATTAGTACAGCATAACGTTGAAAGATGGCATCTTCATTCGACCAAAGGAGCAATCGGATTTGAGATGGACCCGCGGCGCCTTACCTATTTGGTGGGGTAACGGCCTACCCCCGCCACGATGCCTATCCGACCTGATAGGGAGATCGGCCACCTTGGGACTGAAACTCAGACCAGACTCCTACTGGAGGCAGCAGTGGGGAATATTGCACTTGGGGGGAAACCCTGATGCTGCACCGCCCCGTGAGTGATGAAGGTTTTCGGATCATGAAGCTCTGTCT…	92.467	TD4	strain	Bacteria	Firmicutes	Clostridia	Clostridiales	Clostridiaceae	Clostridium
TD195	TCCCTTGGCTGTCGAACGGCAGCATTTTGACTCTTGCTTCTTTGCTAAGGAGTGACGGACGGGTGAGTGATGGGTGGGAAACTGCTGGGTGACCGGGCTTCACTAGTGGAAAAGGTATCTGATACGACTGCTAGTACCGCGAGAAACCAGGGGGACCTTTGGGTCTCTTGTCATCGGATGTGCCGGGATGGGATGACCTAGTATGTGAGGTAACAGATGGCCTGGGAGACGACCCCCATCTGGACTGACAGGATGACCACCCACCCTGGAACTGACACCCTGGCCACACTCCTACGGGAGGCACCCCTGGGGAATATTGCACAGGGGAAGAATGCCTGATGCACCCATGCCGCGTGTATGAACAAGGCCTTCGGGTTGAAAAGTACTTTCTGCGGGGAT…	84.075	TD4	strain	Bacteria	Proteobacteria	Gammaproteobacteria	Enterobacteriales	Enterobacteriaceae	Escherichia
TD227	TACCATGCAAGTCGAGCGACGCATTGAGTTAGCTTGCTCTGTTGAAGACTTTTGTGACTGAGCGGCGGACGGGTGAGTAACCCTGGCTTAAGGTGGCTCATACCGGGGGATAACGATTGCAAATGGCTGCTAATACCCCATGGCCCCACGGTACTGGATGGTACAGGGGTACTCACTCCGGTGGCTTTAGATGGACCCGGGTCTTGTTACGGATTTGCTGAGGGAACGGCCCACCGCCCCGAACAGCGACGATCGACCTGAGAGGTTGACCGGTCACATTGGGACTGAGAACTGACCCACACTCCTAACGGAGGCAGCAGGGGGCAATATTGACTAAGGGCGATGGCCTGATGCCTCGACGCCGCGTGAAGGATGAATGATTGCTTATGTAAACTTGTA…	78.962	TD5	species	Bacteria	Firmicutes	Clostridia	Clostridiales	Lachnospiraceae	Dorea
TD233	ACTCCGTCAAGGGCCATTCAGTGGTTGATTTTTCCGGTCCTCTCCTCCCCGAACGGCCGAGTCCACGTGGAGAACCTGCCCCCTCCCCCGGGATAGCCGCCCGAAAGGACGGGTAATACCGGATACCCCGGGGTGCCGCATGGCACCCCGGCTAAAGCCCCGACGGGAGGGGATGGCTCCGCGGCCCATCAGGTATACGGCGGGGTGACGGCCCACCGTGCCGACAACGGGTAGCCGGGTTGAGAGACCGACCGGCCAGATTGGGACTGAGACACGGCCCAGACTCCTACGGGAGGCAGCAGTGGGGAATCTTGCGCAATGGGGGGAACCCTGACGCAGCGACGCCGCGTGCGGGACGGAGGCCTTCGGGTCGTAAACCGCTTTCAGCAGGGAAGAGTC…	97.526	TD5	species	Bacteria	Actinobacteria	Coriobacteriia	Coriobacteriales	Coriobacteriaceae	Collinsella
TD273	GGGAGTTTGAGCGTATCCGGATTACTGGGTGTAAGGGAGCGTAGACGGCACAGCAAGTCTGAAGTGAAATCCCCGGGCTCAACCCGGGAACTGCTTTGGAAACTGTTGGGCTGGAGTGCTGGAGAGGCAAGCGGAATTCCTAGTGTAGCGGTGAAATGCGTAGATATTAGGAGGAACACCAGTGGCGAAGGCGGCTTGCTGGACAGTAACTGACGTTGAGGCTCGAAAGCGTGGGGAGCAAACAGGATTAGATACCCTGGTAGTCCACGCCGTAAACGATGCATACTAGGTGTCGGGGAGCAAAGCTTTCCGGTGCCGCCGCAAACGCAGTAAGTATGCCACCTGGGGAGTACGTTCGCAAGAATGAAACTCAAAGGAATTGACGGGGACCCGCACAAG…	93.934	TD9	species	Bacteria	Firmicutes_A	Clostridia	Lachnospirales	Lachnospiraceae	Enterocloster
TD453	ACGGTGCGGCGGCGTGTCGGATTACTGGGTGTAAAGGGAGCGTAGGCGGGATCGCAAGTCAGATGTGAAAACTATGGGCTTAACCCATAAACTGCATTTGAAACTGTGGTTCTTGAGTGAAGTAGAGGTAAGCGGAATTCCTAGTGTAGCGGTGAAATGCGTAGATATTAGGAGGAACATCAGTGGCGAAGGCGGCTTACTGGGCTTTAACTGACGCTGAGGCTCGAAAGCGTGGGGAGCAAACAGGATTAGATACCCTGGTAGTCCACGCCGTAAACGATGATTACTAGGTGTGGGGGGACTGACCCCTTCCGTGCCGCAGCAAACGCAATAAGTAATCCACCTGGGGAGTACGACCGCAAGGTTGAAACTCAAAGGAATTGACGGGGGCCCGCACAA…	95.915	TD14	strain	Bacteria	Firmicutes	Clostridia	Clostridiales	Ruminococcaceae	Ruminococcus

## Sheet: S5
Table S5 Comparison of fecal microbial prevalence rates between ASD and TD
Bacteria	ASD	ASD%	TD	TD%	q_value
Pseudomonas edaphica	0	0	5	0.42	0.0003
Burkholderia thailandensis	0	0	4	0.33	0.0017
Turicibacter sanguinis	0	0	3	0.25	0.0094
Shigella flexneri	28	0.68	3	0.25	0.0171
Sellimonas intestinalis	1	0.02	3	0.25	0.0325
Shigella dysenteriae	18	0.44	1	0.08	0.0378
Alistipes putredinis	0	0	2	0.17	0.0479
Bifidobacterium catenulatum subsp. Kashiwanohense	0	0	2	0.17	0.0479
Clostridium paraputrificum	0	0	2	0.17	0.0479
Clostridium perfringens	0	0	2	0.17	0.0479
Enterocloster aldenensis	0	0	2	0.17	0.0479
Fusicatenibacter saccharivorans	0	0	2	0.17	0.0479
Pseudomonas paralactis	0	0	2	0.17	0.0479
Enterococcus durans	11	0.27	0	0	0.0517
Clostridium saudiense	2	0.05	3	0.25	0.0702
Collinsella aerofaciens	9	0.22	6	0.5	0.076
Klebsiella pneumoniae	9	0.22	0	0	0.0995
Bifidobacterium faecale	1	0.02	2	0.17	0.1249
Enterococcus hulanensis	1	0.02	2	0.17	0.1249
Bifidobacterium catenulatum	4	0.1	3	0.25	0.1832
Dorea longicatena	2	0.05	2	0.17	0.2173
Limosilactobacillus fermentum	2	0.05	2	0.17	0.2173
[Clostridium] symbiosum15	0	0	1	0.08	0.2264
Adlercreutzia equolifaciens	0	0	1	0.08	0.2264
Alistipes montrealensis	0	0	1	0.08	0.2264
Allofournierella massiliensis	0	0	1	0.08	0.2264
Bacillus haynesii	0	0	1	0.08	0.2264
Bacteroides koreensis	0	0	1	0.08	0.2264
Bacteroides ovatus7	0	0	1	0.08	0.2264
Bacteroides salyersiae	0	0	1	0.08	0.2264
Bacteroides stercoris ATCC 43183	0	0	1	0.08	0.2264
Bacteroides stercoris ATCC 43183 18	0	0	1	0.08	0.2264
Bacteroides uniformis8	0	0	1	0.08	0.2264
Bifidobacterium dentium	0	0	1	0.08	0.2264
Bifidobacterium eulemuris	0	0	1	0.08	0.2264
Bifidobacterium longum	0	0	1	0.08	0.2264
Bifidobacterium pseudolongum subsp. globosum	0	0	1	0.08	0.2264
Bifidobacterium pullorum subsp. saeculare	0	0	1	0.08	0.2264
Burkholderia singularis	0	0	1	0.08	0.2264
Clostridium chartatabidum	0	0	1	0.08	0.2264
Clostridium jeddahitimonense	0	0	1	0.08	0.2264
Clostridium perfringens ATCC 13124 1	0	0	1	0.08	0.2264
Collinsella aerofaciens13	0	0	1	0.08	0.2264
Dorea phocaeensis 10	0	0	1	0.08	0.2264
Enterocloster aldenensis14	0	0	1	0.08	0.2264
Enterocloster bolteae	0	0	1	0.08	0.2264
Enterocloster clostridioformis16	0	0	1	0.08	0.2264
Enterocloster hominis (ex Hitch et al. 2024)3	0	0	1	0.08	0.2264
Enterococcus alishanensis	0	0	1	0.08	0.2264
Enterococcus hirae ATCC 9790	0	0	1	0.08	0.2264
Escherichia fergusonii ATCC 35469 5	0	0	1	0.08	0.2264
Escherichia fergusonii4	0	0	1	0.08	0.2264
Gordonibacter pamelaeae 7-10-1-b	0	0	1	0.08	0.2264
Holdemanella biformis	0	0	1	0.08	0.2264
Holdemania massiliensis AP2	0	0	1	0.08	0.2264
Klebsiella quasivariicola	0	0	1	0.08	0.2264
Lacticaseibacillus rhamnosus	0	0	1	0.08	0.2264
Lactobacillus gasseri ATCC 33323 = JCM 1131	0	0	1	0.08	0.2264
Lactonifactor longoviformis	0	0	1	0.08	0.2264
Limosilactobacillus oris	0	0	1	0.08	0.2264
Megamonas funiformis YIT 11815	0	0	1	0.08	0.2264
Paenibacillus woosongensis	0	0	1	0.08	0.2264
Phocaeicola vulgatus ATCC 8482 12	0	0	1	0.08	0.2264
Roseburia faecis	0	0	1	0.08	0.2264
Ruminococcus albus 7 = DSM 20455 19	0	0	1	0.08	0.2264
Ruthenibacterium lactatiformans	0	0	1	0.08	0.2264
Senegalimassilia anaerobia JC110	0	0	1	0.08	0.2264
Shigella boydii9	0	0	1	0.08	0.2264
Shigella dysenteriae11	0	0	1	0.08	0.2264
Shigella flexneri 2	0	0	1	0.08	0.2264
Shigella flexneri 6	0	0	1	0.08	0.2264
Shigella flexneri0	0	0	1	0.08	0.2264
Streptococcus thermophilus	0	0	1	0.08	0.2264
Thomasclavelia ramosa17	0	0	1	0.08	0.2264
Veillonella dispar	0	0	1	0.08	0.2264
Enterococcus faecium	11	0.27	1	0.08	0.2565
Hungatella effluvii	3	0.07	2	0.17	0.3154
Streptococcus salivarius	7	0.17	0	0	0.3291
Bacteroides ovatus	1	0.02	1	0.08	0.4049
Bifidobacterium adolescentis	1	0.02	1	0.08	0.4049
Enterocloster lavalensis	1	0.02	1	0.08	0.4049
Escherichia marmotae	1	0.02	1	0.08	0.4049
Flavonifractor plautii	1	0.02	1	0.08	0.4049
Parabacteroides merdae	1	0.02	1	0.08	0.4049
Streptococcus pasteurianus	1	0.02	1	0.08	0.4049
Bifidobacterium pseudocatenulatum	8	0.2	4	0.33	0.4337
Bifidobacterium longum subsp. suillum	21	0.51	8	0.67	0.5117
Anaerostipes hadrus	2	0.05	1	0.08	0.545
Clostridium disporicum	2	0.05	1	0.08	0.545
[Clostridium] innocuum	4	0.1	0	0	0.5632
Escherichia coli	4	0.1	0	0	0.5632
Eggerthella lenta	4	0.1	2	0.17	0.6083
Thomasclavelia ramosa	4	0.1	2	0.17	0.6083
Bacteroides thetaiotaomicron	7	0.17	1	0.08	0.6652
Phocaeicola vulgatus	15	0.37	3	0.25	0.73
[Clostridium] celerecrescens 18A 2	1	0.02	0	0	1
[Clostridium] innocuum11	1	0.02	0	0	1
[Clostridium] methylpentosum 10	1	0.02	0	0	1
[Clostridium] symbiosum	1	0.02	0	0	1
[Lactobacillus] rogosae	1	0.02	0	0	1
Alistipes onderdonkii	1	0.02	0	0	1
Alistipes shahii	1	0.02	0	0	1
Amedibacillus hominis	1	0.02	0	0	1
Anaerobutyricum hallii	1	0.02	0	0	1
Atlantibacter hermannii	1	0.02	0	0	1
Bacillus licheniformis	1	0.02	0	0	1
Bacillus pacificus	1	0.02	0	0	1
Bacillus toyonensis	2	0.05	0	0	1
Bacillus tropicus	3	0.07	0	0	1
Bacillus wiedmannii	2	0.05	0	0	1
Bacteroides caccae	5	0.12	1	0.08	1
Bacteroides faecis MAJ27	1	0.02	0	0	1
Bacteroides fragilis NCTC 9343	3	0.07	1	0.08	1
Bacteroides fragilis NCTC 9343 6	2	0.05	0	0	1
Bacteroides kribbi	1	0.02	0	0	1
Bacteroides nordii	1	0.02	0	0	1
Bacteroides stercoris ATCC 43183 14	1	0.02	0	0	1
Bacteroides thetaiotaomicron0	1	0.02	0	0	1
Bacteroides uniformis	9	0.22	3	0.25	1
Bacteroides xylanisolvens XB1A	2	0.05	0	0	1
Bifidobacterium animalis subsp. lactis	1	0.02	0	0	1
Bifidobacterium bifidum	2	0.05	0	0	1
Bifidobacterium breve DSM 20213 = JCM 1192 15	1	0.02	0	0	1
Bifidobacterium longum subsp. infantis	2	0.05	0	0	1
Bifidobacterium longum subsp. Infantis 16	1	0.02	0	0	1
Bilophila wadsworthia	3	0.07	0	0	1
Blautia luti DSM 14534 = JCM 17040	1	0.02	0	0	1
Blautia provencensis4	2	0.05	0	0	1
Butyricimonas faecihominis	1	0.02	0	0	1
Butyricimonas virosa	1	0.02	0	0	1
Citrobacter murliniae	1	0.02	0	0	1
Clostridium porci1	1	0.02	0	0	1
Coprobacillus cateniformis JCM 10604	2	0.05	0	0	1
Coprobacillus cateniformis JCM 10604 5	2	0.05	0	0	1
Coprococcus comes ATCC 27758	6	0.15	2	0.17	1
Drancourtella massiliensis	2	0.05	0	0	1
Eggerthella lenta8	1	0.02	0	0	1
Eisenbergiella tayi	1	0.02	0	0	1
Enterobacter cloacae	1	0.02	0	0	1
Enterobacter quasihormaechei	3	0.07	0	0	1
Enterocloster citroniae	3	0.07	0	0	1
Enterocloster hominis (ex Hitch et al. 2024)	1	0.02	0	0	1
Enterocloster hominis (ex Hitch et al. 2024)7	1	0.02	0	0	1
Enterococcus avium ATCC 14025	2	0.05	0	0	1
Enterococcus canintestini	1	0.02	0	0	1
Enterococcus faecalis	3	0.07	0	0	1
Enterococcus innesii	1	0.02	0	0	1
Escherichia fergusonii ATCC 35469	19	0.46	6	0.5	1
Faecalibacterium prausnitzii	1	0.02	0	0	1
Finegoldia magna	1	0.02	0	0	1
Fusobacterium mortiferum	1	0.02	0	0	1
Hungatella hathewayi	3	0.07	0	0	1
Klebsiella aerogenes KCTC 2190	1	0.02	0	0	1
Klebsiella pneumoniae subsp. ozaenae	2	0.05	0	0	1
Klebsiella pneumoniae subsp. rhinoscleromatis	1	0.02	0	0	1
Klebsiella variicola	2	0.05	0	0	1
Lacrimispora amygdalina3	1	0.02	0	0	1
Lacrimispora indolis12	1	0.02	0	0	1
Lacticaseibacillus paracasei subsp. tolerans	2	0.05	0	0	1
Lactiplantibacillus plantarum	1	0.02	0	0	1
Lactobacillus crispatus	1	0.02	0	0	1
Lactococcus garvieae	2	0.05	0	0	1
Lactococcus lactis	2	0.05	0	0	1
Leuconostoc lactis KCTC 3528 = DSM 20202	1	0.02	0	0	1
Ligilactobacillus salivarius	2	0.05	0	0	1
Limosilactobacillus mucosae	1	0.02	0	0	1
Limosilactobacillus urinaemulieris	1	0.02	0	0	1
Longicatena caecimuris	1	0.02	0	0	1
Megasphaera elsdenii DSM 20460	1	0.02	0	0	1
Odoribacter splanchnicus	1	0.02	0	0	1
Oliverpabstia intestinalis	1	0.02	0	0	1
Parabacteroides distasonis ATCC 8503	3	0.07	0	0	1
Parabacteroides gordonii	1	0.02	0	0	1
Parasutterella excrementihominis	3	0.07	0	0	1
Peptoniphilus gorbachii	1	0.02	0	0	1
Phascolarctobacterium faecium	2	0.05	0	0	1
Phocaeicola dorei	2	0.05	0	0	1
Phocaeicola massiliensis	1	0.02	0	0	1
Proteus cibi	1	0.02	0	0	1
Proteus vulgaris	1	0.02	0	0	1
Pseudomonas sichuanensis	1	0.02	0	0	1
Pyramidobacter piscolens	1	0.02	0	0	1
Senegalimassilia faecalis	1	0.02	0	0	1
Shigella boydii	9	0.22	3	0.25	1
Streptococcus anginosus	1	0.02	0	0	1
Streptococcus constellatus subsp. pharyngis SK1060 = CCUG 46377	1	0.02	0	0	1
Streptococcus intermedius	1	0.02	0	0	1
Streptococcus lutetiensis	1	0.02	0	0	1
Streptococcus mutans	2	0.05	0	0	1
Streptococcus oralis subsp. tigurinus AZ_3a	1	0.02	0	0	1
Streptococcus parasanguinis ATCC 15912 9	1	0.02	0	0	1
Veillonella atypica	2	0.05	0	0	1
Veillonella dispar13	1	0.02	0	0	1
Veillonella parvula DSM 2008	1	0.02	0	0	1
Vibrio alginolyticus	1	0.02	0	0	1
Weissella cibaria	1	0.02	0	0	1
Weissella confusa	3	0.07	1	0.08	1
P：significance level calculated using Fisher’s exact test

## Sheet: S6
Table S6 Sensitivity analysis of relative abundance differences
Taxa	p_value	ASD_median	TD_median	q_value
Pseudomonas edaphica	4.67E-05	0	0	0.00942921
Burkholderia thailandensis	0.000319589	0	0	0.0322785
Sellimonas intestinalis	0.00209105	0	0	0.105598
Turicibacter sanguinis	0.00209105	0	0	0.105598
Shigella flexneri	0.012601	0.0833333	0	0.224214
Clostridium paraputrificum	0.0133197	0	0	0.224214
Enterocloster aldenensis	0.0133197	0	0	0.224214
Bifidobacterium catenulatum subsp. Kashiwanohense	0.0133197	0	0	0.224214
Clostridium perfringens	0.0133197	0	0	0.224214
Fusicatenibacter saccharivorans	0.0133197	0	0	0.224214
Alistipes putredinis	0.0133197	0	0	0.224214
Pseudomonas paralactis	0.0133197	0	0	0.224214
Enterococcus durans	0.0655139	0	0	0.24674
Enterococcus hulanensis	0.078023	0	0	0.24674
Shigella dysenteriae	0.0246831	0	0	0.24674
Bifidobacterium faecale	0.0879469	0	0	0.24674
Collinsella aerofaciens	0.0561383	0	0.0217391	0.24674
Klebsiella pneumoniae	0.0655139	0	0	0.24674
Clostridium saudiense	0.0570559	0	0	0.24674
Allofournierella massiliensis	0.0875465	0	0	0.24674
Bacteroides salyersiae	0.0875465	0	0	0.24674
Bifidobacterium dentium	0.0875465	0	0	0.24674
Bifidobacterium pseudolongum subsp. globosum	0.0875465	0	0	0.24674
Lacticaseibacillus rhamnosus	0.0875465	0	0	0.24674
Limosilactobacillus oris	0.0875465	0	0	0.24674
Alistipes montrealensis	0.0875465	0	0	0.24674
Bacteroides stercoris ATCC 43183	0.0875465	0	0	0.24674
Burkholderia singularis	0.0875465	0	0	0.24674
Holdemania massiliensis AP2	0.0875465	0	0	0.24674
Megamonas funiformis YIT 11815	0.0875465	0	0	0.24674
Bifidobacterium eulemuris	0.0875465	0	0	0.24674
Bifidobacterium pullorum subsp. saeculare	0.0875465	0	0	0.24674
Clostridium chartatabidum	0.0875465	0	0	0.24674
Clostridium jeddahitimonense	0.0875465	0	0	0.24674
Enterococcus alishanensis	0.0875465	0	0	0.24674
Enterococcus hirae ATCC 9790	0.0875465	0	0	0.24674
Lactobacillus gasseri ATCC 33323 = JCM 1131	0.0875465	0	0	0.24674
Lactonifactor longoviformis	0.0875465	0	0	0.24674
Paenibacillus woosongensis	0.0875465	0	0	0.24674
Roseburia faecis	0.0875465	0	0	0.24674
Ruminococcus albus 7 = DSM 20455 19	0.0875465	0	0	0.24674
Streptococcus thermophilus	0.0875465	0	0	0.24674
Bacillus haynesii	0.0875465	0	0	0.24674
Bacteroides stercoris ATCC 43183 18	0.0875465	0	0	0.24674
Enterocloster aldenensis14	0.0875465	0	0	0.24674
Klebsiella quasivariicola	0.0875465	0	0	0.24674
Bacteroides ovatus7	0.0875465	0	0	0.24674
Bacteroides uniformis8	0.0875465	0	0	0.24674
Escherichia fergusonii4	0.0875465	0	0	0.24674
Shigella boydii9	0.0875465	0	0	0.24674
Shigella dysenteriae11	0.0875465	0	0	0.24674
Shigella flexneri 2	0.0875465	0	0	0.24674
Thomasclavelia ramosa17	0.0875465	0	0	0.24674
Veillonella dispar	0.0875465	0	0	0.24674
Clostridium perfringens ATCC 13124 1	0.0875465	0	0	0.24674
Enterocloster hominis (ex Hitch et al. 2024)3	0.0875465	0	0	0.24674
Escherichia fergusonii ATCC 35469 5	0.0875465	0	0	0.24674
Phocaeicola vulgatus ATCC 8482 12	0.0875465	0	0	0.24674
Shigella flexneri 6	0.0875465	0	0	0.24674
Shigella flexneri0	0.0875465	0	0	0.24674
[Clostridium] symbiosum15	0.0875465	0	0	0.24674
Adlercreutzia equolifaciens	0.0875465	0	0	0.24674
Bifidobacterium longum	0.0875465	0	0	0.24674
Collinsella aerofaciens13	0.0875465	0	0	0.24674
Dorea phocaeensis 10	0.0875465	0	0	0.24674
Enterocloster bolteae	0.0875465	0	0	0.24674
Gordonibacter pamelaeae 7-10-1-b	0.0875465	0	0	0.24674
Holdemanella biformis	0.0875465	0	0	0.24674
Senegalimassilia anaerobia JC110	0.0875465	0	0	0.24674
Bacteroides koreensis	0.0875465	0	0	0.24674
Enterocloster clostridioformis16	0.0875465	0	0	0.24674
Ruthenibacterium lactatiformans	0.0875465	0	0	0.24674
Streptococcus salivarius	0.11284	0	0	0.312242
Enterococcus faecium	0.15212	0	0	0.415247
Limosilactobacillus fermentum	0.19449	0	0	0.516935
Bifidobacterium catenulatum	0.193971	0	0	0.516935
Bacillus toyonensis	0.435492	0	0	0.636294
Coprobacillus cateniformis JCM 10604	0.435492	0	0	0.636294
Coprobacillus cateniformis JCM 10604 5	0.435492	0	0	0.636294
Eggerthella lenta	0.388173	0	0	0.636294
Enterocloster citroniae	0.32756	0	0	0.636294
Enterocloster lavalensis	0.435492	0	0	0.636294
Escherichia coli	0.249925	0	0	0.636294
Hungatella effluvii	0.34138	0	0	0.636294
Hungatella hathewayi	0.32756	0	0	0.636294
Lacticaseibacillus paracasei subsp. tolerans	0.435492	0	0	0.636294
Ligilactobacillus salivarius	0.435492	0	0	0.636294
Parabacteroides distasonis ATCC 8503	0.32756	0	0	0.636294
Peptoniphilus gorbachii	0.601645	0	0	0.636294
Phascolarctobacterium faecium	0.435492	0	0	0.636294
Phocaeicola massiliensis	0.601645	0	0	0.636294
Streptococcus constellatus subsp. pharyngis SK1060 = CCUG 46377	0.601645	0	0	0.636294
Streptococcus mutans	0.435492	0	0	0.636294
Streptococcus oralis subsp. tigurinus AZ_3a	0.601645	0	0	0.636294
[Clostridium] innocuum	0.32756	0	0	0.636294
[Clostridium] innocuum11	0.601645	0	0	0.636294
Bacillus pacificus	0.601645	0	0	0.636294
Bacillus wiedmannii	0.435492	0	0	0.636294
Bacteroides xylanisolvens XB1A	0.601645	0	0	0.636294
Bifidobacterium bifidum	0.435492	0	0	0.636294
Bifidobacterium breve DSM 20213 = JCM 1192 15	0.601645	0	0	0.636294
Enterococcus avium ATCC 14025	0.435492	0	0	0.636294
Enterococcus innesii	0.601645	0	0	0.636294
Phocaeicola vulgatus	0.372042	0	0	0.636294
Proteus cibi	0.601645	0	0	0.636294
Proteus vulgaris	0.601645	0	0	0.636294
Vibrio alginolyticus	0.601645	0	0	0.636294
[Clostridium] symbiosum	0.601645	0	0	0.636294
Bifidobacterium longum subsp. infantis	0.435492	0	0	0.636294
Bifidobacterium pseudocatenulatum	0.302075	0	0	0.636294
Bacteroides ovatus	0.435492	0	0	0.636294
Blautia provencensis4	0.435492	0	0	0.636294
Dorea longicatena	0.270647	0	0	0.636294
Lacrimispora indolis12	0.601645	0	0	0.636294
Eggerthella lenta8	0.601645	0	0	0.636294
Flavonifractor plautii	0.435492	0	0	0.636294
Longicatena caecimuris	0.601645	0	0	0.636294
Senegalimassilia faecalis	0.601645	0	0	0.636294
Atlantibacter hermannii	0.601645	0	0	0.636294
Escherichia marmotae	0.396639	0	0	0.636294
Klebsiella pneumoniae subsp. rhinoscleromatis	0.601645	0	0	0.636294
Bacteroides fragilis NCTC 9343 1	0.601645	0	0	0.636294
Bacteroides fragilis NCTC 9343 2	0.601645	0	0	0.636294
Bacteroides fragilis NCTC 9343 3	0.601645	0	0	0.636294
Bacteroides fragilis NCTC 9343 4	0.601645	0	0	0.636294
Bacteroides fragilis NCTC 9343 5	0.601645	0	0	0.636294
Bacteroides fragilis NCTC 9343 6	0.601645	0	0	0.636294
Bacteroides fragilis NCTC 9343 7	0.601645	0	0	0.636294
Bacteroides fragilis NCTC 9343 8	0.601645	0	0	0.636294
Bacteroides nordii	0.601645	0	0	0.636294
Bacteroides thetaiotaomicron	0.54103	0	0	0.636294
Bacteroides thetaiotaomicron0	0.601645	0	0	0.636294
Veillonella atypica	0.435492	0	0	0.636294
Amedibacillus hominis	0.601645	0	0	0.636294
Bilophila wadsworthia	0.32756	0	0	0.636294
Streptococcus anginosus	0.601645	0	0	0.636294
Veillonella dispar13	0.601645	0	0	0.636294
Enterobacter quasihormaechei	0.32756	0	0	0.636294
Klebsiella pneumoniae subsp. ozaenae	0.435492	0	0	0.636294
Bacillus tropicus	0.32756	0	0	0.636294
Lactobacillus crispatus	0.601645	0	0	0.636294
Streptococcus intermedius	0.601645	0	0	0.636294
Bacteroides stercoris ATCC 43183 14	0.601645	0	0	0.636294
Lactococcus garvieae	0.435492	0	0	0.636294
Pseudomonas sichuanensis	0.601645	0	0	0.636294
Bacillus licheniformis	0.601645	0	0	0.636294
Klebsiella variicola	0.435492	0	0	0.636294
Limosilactobacillus urinaemulieris	0.601645	0	0	0.636294
Parasutterella excrementihominis	0.32756	0	0	0.636294
Streptococcus lutetiensis	0.601645	0	0	0.636294
Streptococcus pasteurianus	0.396639	0	0	0.636294
Enterobacter cloacae	0.601645	0	0	0.636294
Bifidobacterium longum subsp. Infantis 16	0.601645	0	0	0.636294
Drancourtella massiliensis	0.601645	0	0	0.636294
Limosilactobacillus mucosae	0.601645	0	0	0.636294
Enterococcus faecalis	0.601645	0	0	0.636294
Anaerobutyricum hallii	0.601645	0	0	0.636294
Megasphaera elsdenii DSM 20460	0.601645	0	0	0.636294
Phocaeicola dorei	0.435492	0	0	0.636294
[Lactobacillus] rogosae	0.601645	0	0	0.636294
Enterococcus canintestini	0.601645	0	0	0.636294
Blautia luti DSM 14534 = JCM 17040	0.601645	0	0	0.636294
Clostridium porci1	0.601645	0	0	0.636294
Eisenbergiella tayi	0.601645	0	0	0.636294
Faecalibacterium prausnitzii	0.601645	0	0	0.636294
Finegoldia magna	0.601645	0	0	0.636294
Lacrimispora amygdalina3	0.601645	0	0	0.636294
Parabacteroides gordonii	0.601645	0	0	0.636294
[Clostridium] celerecrescens 18A 2	0.601645	0	0	0.636294
Bifidobacterium animalis subsp. lactis	0.601645	0	0	0.636294
Klebsiella aerogenes KCTC 2190	0.601645	0	0	0.636294
Lactococcus lactis	0.601645	0	0	0.636294
Leuconostoc lactis KCTC 3528 = DSM 20202	0.601645	0	0	0.636294
Enterocloster hominis (ex Hitch et al. 2024)	0.601645	0	0	0.636294
Bacteroides kribbi	0.601645	0	0	0.636294
Veillonella parvula DSM 2008	0.601645	0	0	0.636294
Lactiplantibacillus plantarum	0.601645	0	0	0.636294
Weissella cibaria	0.601645	0	0	0.636294
Alistipes onderdonkii	0.601645	0	0	0.636294
Bacteroides faecis MAJ27	0.601645	0	0	0.636294
Butyricimonas faecihominis	0.601645	0	0	0.636294
Fusobacterium mortiferum	0.601645	0	0	0.636294
Odoribacter splanchnicus	0.601645	0	0	0.636294
Oliverpabstia intestinalis	0.601645	0	0	0.636294
Parabacteroides merdae	0.435492	0	0	0.636294
Bifidobacterium adolescentis	0.396639	0	0	0.636294
Butyricimonas virosa	0.601645	0	0	0.636294
Enterocloster hominis (ex Hitch et al. 2024)7	0.601645	0	0	0.636294
Pyramidobacter piscolens	0.601645	0	0	0.636294
Streptococcus parasanguinis ATCC 15912 9	0.601645	0	0	0.636294
[Clostridium] methylpentosum 10	0.601645	0	0	0.636294
Clostridium disporicum	0.695342	0	0	0.726909
Thomasclavelia ramosa	0.69812	0	0	0.726909
Bacteroides fragilis NCTC 9343	0.695342	0	0	0.726909
Anaerostipes hadrus	0.737119	0	0	0.763579
Bacteroides uniformis	0.861048	0	0	0.887406
Bifidobacterium longum subsp. suillum	0.922315	0.0294118	0.0463158	0.942605
Shigella boydii	0.92394	0	0	0.942605
Escherichia fergusonii ATCC 35469	0.979675	0	0.00241546	0.990275
Weissella confusa	0.98047	0	0	0.990275
Bacteroides caccae	1	0	0	1
Coprococcus comes ATCC 27758	1	0	0	1

## Sheet: S7
Table S7 Sensitivity analysis of prevalence results
bacteria	N_ASD	totaln_ASD	Nperc_ASD	N_TD	totaln_TD	Nperc_TD	q_value
Pseudomonas edaphica	0	37	0	5	12	0.42	0.0004
Burkholderia thailandensis	0	37	0	4	12	0.33	0.0023
Sellimonas intestinalis	0	37	0	3	12	0.25	0.0119
Turicibacter sanguinis	0	37	0	3	12	0.25	0.0119
Shigella flexneri	25	37	0.68	3	12	0.25	0.0172
Shigella dysenteriae	17	37	0.46	1	12	0.08	0.0356
Alistipes putredinis	0	37	0	2	12	0.17	0.0561
Bifidobacterium catenulatum subsp. Kashiwanohense	0	37	0	2	12	0.17	0.0561
Clostridium paraputrificum	0	37	0	2	12	0.17	0.0561
Clostridium perfringens	0	37	0	2	12	0.17	0.0561
Enterocloster aldenensis	0	37	0	2	12	0.17	0.0561
Fusicatenibacter saccharivorans	0	37	0	2	12	0.17	0.0561
Pseudomonas paralactis	0	37	0	2	12	0.17	0.0561
Collinsella aerofaciens	8	37	0.22	6	12	0.5	0.0758
Clostridium saudiense	2	37	0.05	3	12	0.25	0.0869
Enterococcus durans	9	37	0.24	0	12	0	0.0898
Klebsiella pneumoniae	9	37	0.24	0	12	0	0.0898
Bifidobacterium faecale	1	37	0.03	2	12	0.17	0.1445
Enterococcus hulanensis	1	37	0.03	2	12	0.17	0.1445
Streptococcus salivarius	7	37	0.19	0	12	0	0.1712
[Clostridium] symbiosum15	0	37	0	1	12	0.08	0.2449
Adlercreutzia equolifaciens	0	37	0	1	12	0.08	0.2449
Alistipes montrealensis	0	37	0	1	12	0.08	0.2449
Allofournierella massiliensis	0	37	0	1	12	0.08	0.2449
Bacillus haynesii	0	37	0	1	12	0.08	0.2449
Bacteroides koreensis	0	37	0	1	12	0.08	0.2449
Bacteroides ovatus7	0	37	0	1	12	0.08	0.2449
Bacteroides salyersiae	0	37	0	1	12	0.08	0.2449
Bacteroides stercoris ATCC 43183	0	37	0	1	12	0.08	0.2449
Bacteroides stercoris ATCC 43183 18	0	37	0	1	12	0.08	0.2449
Bacteroides uniformis8	0	37	0	1	12	0.08	0.2449
Bifidobacterium dentium	0	37	0	1	12	0.08	0.2449
Bifidobacterium eulemuris	0	37	0	1	12	0.08	0.2449
Bifidobacterium longum	0	37	0	1	12	0.08	0.2449
Bifidobacterium pseudolongum subsp. globosum	0	37	0	1	12	0.08	0.2449
Bifidobacterium pullorum subsp. saeculare	0	37	0	1	12	0.08	0.2449
Burkholderia singularis	0	37	0	1	12	0.08	0.2449
Clostridium chartatabidum	0	37	0	1	12	0.08	0.2449
Clostridium jeddahitimonense	0	37	0	1	12	0.08	0.2449
Clostridium perfringens ATCC 13124 1	0	37	0	1	12	0.08	0.2449
Collinsella aerofaciens13	0	37	0	1	12	0.08	0.2449
Dorea phocaeensis 10	0	37	0	1	12	0.08	0.2449
Enterocloster aldenensis14	0	37	0	1	12	0.08	0.2449
Enterocloster bolteae	0	37	0	1	12	0.08	0.2449
Enterocloster clostridioformis16	0	37	0	1	12	0.08	0.2449
Enterocloster hominis (ex Hitch et al. 2024)3	0	37	0	1	12	0.08	0.2449
Enterococcus alishanensis	0	37	0	1	12	0.08	0.2449
Enterococcus hirae ATCC 9790	0	37	0	1	12	0.08	0.2449
Escherichia fergusonii ATCC 35469 5	0	37	0	1	12	0.08	0.2449
Escherichia fergusonii4	0	37	0	1	12	0.08	0.2449
Gordonibacter pamelaeae 7-10-1-b	0	37	0	1	12	0.08	0.2449
Holdemanella biformis	0	37	0	1	12	0.08	0.2449
Holdemania massiliensis AP2	0	37	0	1	12	0.08	0.2449
Klebsiella quasivariicola	0	37	0	1	12	0.08	0.2449
Lacticaseibacillus rhamnosus	0	37	0	1	12	0.08	0.2449
Lactobacillus gasseri ATCC 33323 = JCM 1131	0	37	0	1	12	0.08	0.2449
Lactonifactor longoviformis	0	37	0	1	12	0.08	0.2449
Limosilactobacillus oris	0	37	0	1	12	0.08	0.2449
Megamonas funiformis YIT 11815	0	37	0	1	12	0.08	0.2449
Paenibacillus woosongensis	0	37	0	1	12	0.08	0.2449
Phocaeicola vulgatus ATCC 8482 12	0	37	0	1	12	0.08	0.2449
Roseburia faecis	0	37	0	1	12	0.08	0.2449
Ruminococcus albus 7 = DSM 20455 19	0	37	0	1	12	0.08	0.2449
Ruthenibacterium lactatiformans	0	37	0	1	12	0.08	0.2449
Senegalimassilia anaerobia JC110	0	37	0	1	12	0.08	0.2449
Shigella boydii9	0	37	0	1	12	0.08	0.2449
Shigella dysenteriae11	0	37	0	1	12	0.08	0.2449
Shigella flexneri 2	0	37	0	1	12	0.08	0.2449
Shigella flexneri 6	0	37	0	1	12	0.08	0.2449
Shigella flexneri0	0	37	0	1	12	0.08	0.2449
Streptococcus thermophilus	0	37	0	1	12	0.08	0.2449
Thomasclavelia ramosa17	0	37	0	1	12	0.08	0.2449
Veillonella dispar	0	37	0	1	12	0.08	0.2449
Dorea longicatena	2	37	0.05	2	12	0.17	0.2482
Limosilactobacillus fermentum	2	37	0.05	2	12	0.17	0.2482
Enterococcus faecium	10	37	0.27	1	12	0.08	0.2518
Bifidobacterium catenulatum	4	37	0.11	3	12	0.25	0.3403
Bacteroides ovatus	1	37	0.03	1	12	0.08	0.4337
Bifidobacterium adolescentis	1	37	0.03	1	12	0.08	0.4337
Enterocloster lavalensis	1	37	0.03	1	12	0.08	0.4337
Escherichia marmotae	1	37	0.03	1	12	0.08	0.4337
Flavonifractor plautii	1	37	0.03	1	12	0.08	0.4337
Parabacteroides merdae	1	37	0.03	1	12	0.08	0.4337
Streptococcus pasteurianus	1	37	0.03	1	12	0.08	0.4337
Bifidobacterium pseudocatenulatum	8	37	0.22	4	12	0.33	0.4542
Bifidobacterium longum subsp. suillum	19	37	0.51	8	12	0.67	0.5072
Escherichia coli	4	37	0.11	0	12	0	0.5599
[Clostridium] innocuum	3	37	0.08	0	12	0	0.5662
Bacillus tropicus	3	37	0.08	0	12	0	0.5662
Bilophila wadsworthia	3	37	0.08	0	12	0	0.5662
Enterobacter quasihormaechei	3	37	0.08	0	12	0	0.5662
Enterocloster citroniae	3	37	0.08	0	12	0	0.5662
Hungatella hathewayi	3	37	0.08	0	12	0	0.5662
Parabacteroides distasonis ATCC 8503	3	37	0.08	0	12	0	0.5662
Parasutterella excrementihominis	3	37	0.08	0	12	0	0.5662
Eggerthella lenta	3	37	0.08	2	12	0.17	0.5844
Hungatella effluvii	3	37	0.08	2	12	0.17	0.5844
Thomasclavelia ramosa	4	37	0.11	2	12	0.17	0.6259
Bacteroides thetaiotaomicron	6	37	0.16	1	12	0.08	0.6651
Phocaeicola vulgatus	13	37	0.35	3	12	0.25	0.7261
Escherichia fergusonii ATCC 35469	16	37	0.43	6	12	0.5	0.7465
[Clostridium] celerecrescens 18A 2	1	37	0.03	0	12	0	1
[Clostridium] innocuum11	1	37	0.03	0	12	0	1
[Clostridium] methylpentosum 10	1	37	0.03	0	12	0	1
[Clostridium] symbiosum	1	37	0.03	0	12	0	1
[Lactobacillus] rogosae	1	37	0.03	0	12	0	1
Alistipes onderdonkii	1	37	0.03	0	12	0	1
Amedibacillus hominis	1	37	0.03	0	12	0	1
Anaerobutyricum hallii	1	37	0.03	0	12	0	1
Anaerostipes hadrus	2	37	0.05	1	12	0.08	1
Atlantibacter hermannii	1	37	0.03	0	12	0	1
Bacillus licheniformis	1	37	0.03	0	12	0	1
Bacillus pacificus	1	37	0.03	0	12	0	1
Bacillus toyonensis	2	37	0.05	0	12	0	1
Bacillus wiedmannii	2	37	0.05	0	12	0	1
Bacteroides caccae	3	37	0.08	1	12	0.08	1
Bacteroides faecis MAJ27	1	37	0.03	0	12	0	1
Bacteroides fragilis NCTC 9343	2	37	0.05	1	12	0.08	1
Bacteroides fragilis NCTC 9343 1	1	37	0.03	0	12	0	1
Bacteroides fragilis NCTC 9343 2	1	37	0.03	0	12	0	1
Bacteroides fragilis NCTC 9343 3	1	37	0.03	0	12	0	1
Bacteroides fragilis NCTC 9343 4	1	37	0.03	0	12	0	1
Bacteroides fragilis NCTC 9343 5	1	37	0.03	0	12	0	1
Bacteroides fragilis NCTC 9343 6	1	37	0.03	0	12	0	1
Bacteroides fragilis NCTC 9343 7	1	37	0.03	0	12	0	1
Bacteroides fragilis NCTC 9343 8	1	37	0.03	0	12	0	1
Bacteroides kribbi	1	37	0.03	0	12	0	1
Bacteroides nordii	1	37	0.03	0	12	0	1
Bacteroides stercoris ATCC 43183 14	1	37	0.03	0	12	0	1
Bacteroides thetaiotaomicron0	1	37	0.03	0	12	0	1
Bacteroides uniformis	8	37	0.22	3	12	0.25	1
Bacteroides xylanisolvens XB1A	1	37	0.03	0	12	0	1
Bifidobacterium animalis subsp. lactis	1	37	0.03	0	12	0	1
Bifidobacterium bifidum	2	37	0.05	0	12	0	1
Bifidobacterium breve DSM 20213 = JCM 1192 15	1	37	0.03	0	12	0	1
Bifidobacterium longum subsp. infantis	2	37	0.05	0	12	0	1
Bifidobacterium longum subsp. Infantis 16	1	37	0.03	0	12	0	1
Blautia luti DSM 14534 = JCM 17040	1	37	0.03	0	12	0	1
Blautia provencensis4	2	37	0.05	0	12	0	1
Butyricimonas faecihominis	1	37	0.03	0	12	0	1
Butyricimonas virosa	1	37	0.03	0	12	0	1
Clostridium disporicum	2	37	0.05	1	12	0.08	1
Clostridium porci1	1	37	0.03	0	12	0	1
Coprobacillus cateniformis JCM 10604	2	37	0.05	0	12	0	1
Coprobacillus cateniformis JCM 10604 5	2	37	0.05	0	12	0	1
Coprococcus comes ATCC 27758	6	37	0.16	2	12	0.17	1
Drancourtella massiliensis	1	37	0.03	0	12	0	1
Eggerthella lenta8	1	37	0.03	0	12	0	1
Eisenbergiella tayi	1	37	0.03	0	12	0	1
Enterobacter cloacae	1	37	0.03	0	12	0	1
Enterocloster hominis (ex Hitch et al. 2024)	1	37	0.03	0	12	0	1
Enterocloster hominis (ex Hitch et al. 2024)7	1	37	0.03	0	12	0	1
Enterococcus avium ATCC 14025	2	37	0.05	0	12	0	1
Enterococcus canintestini	1	37	0.03	0	12	0	1
Enterococcus faecalis	1	37	0.03	0	12	0	1
Enterococcus innesii	1	37	0.03	0	12	0	1
Faecalibacterium prausnitzii	1	37	0.03	0	12	0	1
Finegoldia magna	1	37	0.03	0	12	0	1
Fusobacterium mortiferum	1	37	0.03	0	12	0	1
Klebsiella aerogenes KCTC 2190	1	37	0.03	0	12	0	1
Klebsiella pneumoniae subsp. ozaenae	2	37	0.05	0	12	0	1
Klebsiella pneumoniae subsp. rhinoscleromatis	1	37	0.03	0	12	0	1
Klebsiella variicola	2	37	0.05	0	12	0	1
Lacrimispora amygdalina3	1	37	0.03	0	12	0	1
Lacrimispora indolis12	1	37	0.03	0	12	0	1
Lacticaseibacillus paracasei subsp. tolerans	2	37	0.05	0	12	0	1
Lactiplantibacillus plantarum	1	37	0.03	0	12	0	1
Lactobacillus crispatus	1	37	0.03	0	12	0	1
Lactococcus garvieae	2	37	0.05	0	12	0	1
Lactococcus lactis	1	37	0.03	0	12	0	1
Leuconostoc lactis KCTC 3528 = DSM 20202	1	37	0.03	0	12	0	1
Ligilactobacillus salivarius	2	37	0.05	0	12	0	1
Limosilactobacillus mucosae	1	37	0.03	0	12	0	1
Limosilactobacillus urinaemulieris	1	37	0.03	0	12	0	1
Longicatena caecimuris	1	37	0.03	0	12	0	1
Megasphaera elsdenii DSM 20460	1	37	0.03	0	12	0	1
Odoribacter splanchnicus	1	37	0.03	0	12	0	1
Oliverpabstia intestinalis	1	37	0.03	0	12	0	1
Parabacteroides gordonii	1	37	0.03	0	12	0	1
Peptoniphilus gorbachii	1	37	0.03	0	12	0	1
Phascolarctobacterium faecium	2	37	0.05	0	12	0	1
Phocaeicola dorei	2	37	0.05	0	12	0	1
Phocaeicola massiliensis	1	37	0.03	0	12	0	1
Proteus cibi	1	37	0.03	0	12	0	1
Proteus vulgaris	1	37	0.03	0	12	0	1
Pseudomonas sichuanensis	1	37	0.03	0	12	0	1
Pyramidobacter piscolens	1	37	0.03	0	12	0	1
Senegalimassilia faecalis	1	37	0.03	0	12	0	1
Shigella boydii	8	37	0.22	3	12	0.25	1
Streptococcus anginosus	1	37	0.03	0	12	0	1
Streptococcus constellatus subsp. pharyngis SK1060 = CCUG 46377	1	37	0.03	0	12	0	1
Streptococcus intermedius	1	37	0.03	0	12	0	1
Streptococcus lutetiensis	1	37	0.03	0	12	0	1
Streptococcus mutans	2	37	0.05	0	12	0	1
Streptococcus oralis subsp. tigurinus AZ_3a	1	37	0.03	0	12	0	1
Streptococcus parasanguinis ATCC 15912 9	1	37	0.03	0	12	0	1
Veillonella atypica	2	37	0.05	0	12	0	1
Veillonella dispar13	1	37	0.03	0	12	0	1
Veillonella parvula DSM 2008	1	37	0.03	0	12	0	1
Vibrio alginolyticus	1	37	0.03	0	12	0	1
Weissella cibaria	1	37	0.03	0	12	0	1
Weissella confusa	3	37	0.08	1	12	0.08	1

## Sheet: S8
Table S8 Strain Information in 17 ASD children
Num	Time	group	Species names	Similarity	rank	Kingdom	Phylum	Class	Order	Family	Genus
ASD2	1	Response	Klebsiella pneumoniae	100	species	Bacteria	Proteobacteria	Gammaproteobacteria	Enterobacteriales	Enterobacteriaceae	Klebsiella
ASD2	1	Response	Escherichia fergusonii ATCC 35469	99.459	strain	Bacteria	Proteobacteria	Gammaproteobacteria	Enterobacteriales	Enterobacteriaceae	Escherichia
ASD2	1	Response	Escherichia fergusonii ATCC 35469	100	species	Bacteria	Proteobacteria	Gammaproteobacteria	Enterobacteriales	Enterobacteriaceae	Escherichia
ASD2	1	Response	Enterococcus durans	100	species	Bacteria	Firmicutes	Bacilli	Lactobacillales	Enterococcaceae	Enterococcus
ASD2	1	Response	Escherichia fergusonii ATCC 35469	100	species	Bacteria	Proteobacteria	Gammaproteobacteria	Enterobacteriales	Enterobacteriaceae	Escherichia
ASD2	1	Response	Shigella dysenteriae	100	species	Bacteria	Proteobacteria	Gammaproteobacteria	Enterobacteriales	Enterobacteriaceae	Shigella
ASD2	1	Response	Escherichia fergusonii ATCC 35469	100	species	Bacteria	Proteobacteria	Gammaproteobacteria	Enterobacteriales	Enterobacteriaceae	Escherichia
ASD2	1	Response	Shigella boydii	99.248	species	Bacteria	Proteobacteria	Gammaproteobacteria	Enterobacteriales	Enterobacteriaceae	Shigella
ASD2	1	Response	Shigella flexneri	99.475	strain	Bacteria	Proteobacteria	Gammaproteobacteria	Enterobacteriales	Enterobacteriaceae	Shigella
ASD2	1	Response	Shigella flexneri	100	species	Bacteria	Proteobacteria	Gammaproteobacteria	Enterobacteriales	Enterobacteriaceae	Shigella
ASD2	1	Response	Shigella flexneri	99.461	strain	Bacteria	Proteobacteria	Gammaproteobacteria	Enterobacteriales	Enterobacteriaceae	Shigella
ASD2	1	Response	Shigella flexneri	100	species	Bacteria	Proteobacteria	Gammaproteobacteria	Enterobacteriales	Enterobacteriaceae	Shigella
ASD2	1	Response	Enterococcus faecium	99.074	species	Bacteria	Firmicutes	Bacilli	Lactobacillales	Enterococcaceae	Enterococcus
ASD2	1	Response	Shigella dysenteriae	100	species	Bacteria	Proteobacteria	Gammaproteobacteria	Enterobacteriales	Enterobacteriaceae	Shigella
ASD2	1	Response	Atlantibacter hermannii	100	species	Bacteria	Proteobacteria	Gammaproteobacteria	Enterobacterales	Enterobacteriaceae	Atlantibacter
ASD2	1	Response	Escherichia fergusonii ATCC 35469	100	species	Bacteria	Proteobacteria	Gammaproteobacteria	Enterobacteriales	Enterobacteriaceae	Escherichia
ASD2	1	Response	Atlantibacter hermannii	100	species	Bacteria	Proteobacteria	Gammaproteobacteria	Enterobacterales	Enterobacteriaceae	Atlantibacter
ASD2	1	Response	Shigella dysenteriae	100	species	Bacteria	Proteobacteria	Gammaproteobacteria	Enterobacteriales	Enterobacteriaceae	Shigella
ASD2	1	Response	Escherichia fergusonii ATCC 35469	100	species	Bacteria	Proteobacteria	Gammaproteobacteria	Enterobacteriales	Enterobacteriaceae	Escherichia
ASD2	1	Response	Escherichia marmotae	100	species	Bacteria	Proteobacteria	Gammaproteobacteria	Enterobacteriales	Enterobacteriaceae	Escherichia
ASD2	1	Response	Escherichia fergusonii ATCC 35469	99.525	strain	Bacteria	Proteobacteria	Gammaproteobacteria	Enterobacteriales	Enterobacteriaceae	Escherichia
ASD2	1	Response	Klebsiella pneumoniae	99.346	subspecies	Bacteria	Proteobacteria	Gammaproteobacteria	Enterobacteriales	Enterobacteriaceae	Klebsiella
ASD2	1	Response	Klebsiella pneumoniae	99.533	species	Bacteria	Proteobacteria	Gammaproteobacteria	Enterobacteriales	Enterobacteriaceae	Klebsiella
ASD2	1	Response	Atlantibacter hermannii	100	species	Bacteria	Proteobacteria	Gammaproteobacteria	Enterobacterales	Enterobacteriaceae	Atlantibacter
ASD2	1	Response	Shigella boydii	99.474	species	Bacteria	Proteobacteria	Gammaproteobacteria	Enterobacteriales	Enterobacteriaceae	Shigella
ASD2	1	Response	Klebsiella pneumoniae subsp. rhinoscleromatis	100	species	Bacteria	Proteobacteria	Gammaproteobacteria	Enterobacteriales	Enterobacteriaceae	Klebsiella
ASD2	1	Response	Shigella boydii	99.471	species	Bacteria	Proteobacteria	Gammaproteobacteria	Enterobacteriales	Enterobacteriaceae	Shigella
ASD2	1	Response	Shigella flexneri	100	species	Bacteria	Proteobacteria	Gammaproteobacteria	Enterobacteriales	Enterobacteriaceae	Shigella
ASD2	1	Response	Escherichia fergusonii ATCC 35469	100	species	Bacteria	Proteobacteria	Gammaproteobacteria	Enterobacteriales	Enterobacteriaceae	Escherichia
ASD2	1	Response	Shigella boydii	100	species	Bacteria	Proteobacteria	Gammaproteobacteria	Enterobacteriales	Enterobacteriaceae	Shigella
ASD2	1	Response	Escherichia fergusonii ATCC 35469	100	species	Bacteria	Proteobacteria	Gammaproteobacteria	Enterobacteriales	Enterobacteriaceae	Escherichia
ASD42	1	Response	Bifidobacterium catenulatum	100	species	Bacteria	Actinobacteria	Actinobacteria	Bifidobacteriales	Bifidobacteriaceae	Bifidobacterium
ASD22	1	Non-Response	Shigella boydii	99.506	species	Bacteria	Proteobacteria	Gammaproteobacteria	Enterobacteriales	Enterobacteriaceae	Shigella
ASD22	1	Non-Response	Shigella boydii	99.198	species	Bacteria	Proteobacteria	Gammaproteobacteria	Enterobacteriales	Enterobacteriaceae	Shigella
ASD42	1	Response	Ligilactobacillus salivarius	100	species	Bacteria	Firmicutes	Bacilli	Lactobacillales	Lactobacillaceae	Ligilactobacillus
ASD42	1	Response	Streptococcus salivarius	100	species	Bacteria	Firmicutes	Bacilli	Lactobacillales	Streptococcaceae	Streptococcus
ASD42	1	Response	Bifidobacterium catenulatum	100	species	Bacteria	Actinobacteria	Actinobacteria	Bifidobacteriales	Bifidobacteriaceae	Bifidobacterium
ASD42	1	Response	Phocaeicola vulgatus ATCC 8482	100	strain	Bacteria	Bacteroidota	Bacteroidia	Bacteroidales	Bacteroidaceae	Phocaeicola
ASD22	1	Non-Response	Streptococcus anginosus	100	species	Bacteria	Firmicutes	Bacilli	Lactobacillales	Streptococcaceae	Streptococcus
ASD22	1	Non-Response	Shigella boydii	99.49	species	Bacteria	Proteobacteria	Gammaproteobacteria	Enterobacteriales	Enterobacteriaceae	Shigella
ASD42	1	Response	Bifidobacterium catenulatum	100	species	Bacteria	Actinobacteria	Actinobacteria	Bifidobacteriales	Bifidobacteriaceae	Bifidobacterium
ASD42	1	Response	Bacillus tropicus	100	species	Bacteria	Firmicutes	Bacilli	Bacillales	Bacillaceae	Bacillus
ASD42	1	Response	Enterocloster hominis (ex Hitch et al. 2024)	100	species	Bacteria	Firmicutes	Clostridia	Lachnospirales	Lachnospiraceae	Enterocloster
ASD42	1	Response	Phocaeicola vulgatus ATCC 8482	100	strain	Bacteria	Bacteroidota	Bacteroidia	Bacteroidales	Bacteroidaceae	Phocaeicola
ASD42	1	Response	Streptococcus salivarius	100	species	Bacteria	Firmicutes	Bacilli	Lactobacillales	Streptococcaceae	Streptococcus
ASD42	1	Response	Ligilactobacillus salivarius	100	species	Bacteria	Firmicutes	Bacilli	Lactobacillales	Lactobacillaceae	Ligilactobacillus
ASD24	3	Response	Faecalibacterium duncaniae	99.571	species	Bacteria	Firmicutes	Clostridia	Clostridiales	Ruminococcaceae	Faecalibacterium
ASD22	3	Non-Response	Bacteroides fragilis NCTC 9343x	97.468	strain	Bacteria	Bacteroidota	Bacteroidia	Bacteroidales	Bacteroidaceae	Bacteroides
ASD22	3	Non-Response	Shigella flexneri	99.792	species	Bacteria	Proteobacteria	Gammaproteobacteria	Enterobacteriales	Enterobacteriaceae	Shigella
ASD22	3	Non-Response	Streptococcus pasteurianus	100	species	Bacteria	Firmicutes	Bacilli	Lactobacillales	Streptococcaceae	Streptococcus
ASD24	3	Response	Roseburia faecisx	96.943	species	Bacteria	Firmicutes	Clostridia	Clostridiales	Lachnospiraceae	Roseburia
ASD24	3	Response	Shigella flexneri	100	species	Bacteria	Proteobacteria	Gammaproteobacteria	Enterobacteriales	Enterobacteriaceae	Shigella
ASD22	3	Non-Response	Shigella dysenteriae	99.78	species	Bacteria	Proteobacteria	Gammaproteobacteria	Enterobacteriales	Enterobacteriaceae	Shigella
ASD22	3	Non-Response	Shigella flexneri	99.785	species	Bacteria	Proteobacteria	Gammaproteobacteria	Enterobacteriales	Enterobacteriaceae	Shigella
ASD24	3	Response	Phocaeicola dorei	99.789	species	Bacteria	Bacteroidota	Bacteroidia	Bacteroidales	Bacteroidaceae	Phocaeicola
ASD24	3	Response	Shigella flexneri	100	species	Bacteria	Proteobacteria	Gammaproteobacteria	Enterobacteriales	Enterobacteriaceae	Shigella
ASD4	2	Non-Response	Enterococcus faecium	100	species	Bacteria	Firmicutes	Bacilli	Lactobacillales	Enterococcaceae	Enterococcus
ASD4	2	Non-Response	Shigella flexneri	99.794	species	Bacteria	Proteobacteria	Gammaproteobacteria	Enterobacteriales	Enterobacteriaceae	Shigella
ASD4	2	Non-Response	Enterococcus faecium	100	species	Bacteria	Firmicutes	Bacilli	Lactobacillales	Enterococcaceae	Enterococcus
ASD4	2	Non-Response	Enterococcus faecium	100	species	Bacteria	Firmicutes	Bacilli	Lactobacillales	Enterococcaceae	Enterococcus
ASD4	2	Non-Response	Enterococcus durans	100	species	Bacteria	Firmicutes	Bacilli	Lactobacillales	Enterococcaceae	Enterococcus
ASD4	2	Non-Response	Klebsiella pneumoniae	99.607	species	Bacteria	Proteobacteria	Gammaproteobacteria	Enterobacteriales	Enterobacteriaceae	Klebsiella
ASD4	2	Non-Response	Klebsiella pneumoniae	99.592	species	Bacteria	Proteobacteria	Gammaproteobacteria	Enterobacteriales	Enterobacteriaceae	Klebsiella
ASD4	2	Non-Response	Bacteroides fragilis NCTC 9343	100	strain	Bacteria	Bacteroidota	Bacteroidia	Bacteroidales	Bacteroidaceae	Bacteroides
ASD4	2	Non-Response	Enterococcus faecium	100	species	Bacteria	Firmicutes	Bacilli	Lactobacillales	Enterococcaceae	Enterococcus
ASD4	2	Non-Response	Enterococcus faecium	100	species	Bacteria	Firmicutes	Bacilli	Lactobacillales	Enterococcaceae	Enterococcus
ASD4	2	Non-Response	Enterococcus durans	100	species	Bacteria	Firmicutes	Bacilli	Lactobacillales	Enterococcaceae	Enterococcus
ASD4	2	Non-Response	Enterococcus faecium	100	species	Bacteria	Firmicutes	Bacilli	Lactobacillales	Enterococcaceae	Enterococcus
ASD4	2	Non-Response	Klebsiella pneumoniae	99.606	species	Bacteria	Proteobacteria	Gammaproteobacteria	Enterobacteriales	Enterobacteriaceae	Klebsiella
ASD4	2	Non-Response	Enterococcus durans	100	species	Bacteria	Firmicutes	Bacilli	Lactobacillales	Enterococcaceae	Enterococcus
ASD4	2	Non-Response	Enterococcus faecium	100	species	Bacteria	Firmicutes	Bacilli	Lactobacillales	Enterococcaceae	Enterococcus
ASD4	1	Non-Response	Enterococcus durans	100	species	Bacteria	Firmicutes	Bacilli	Lactobacillales	Enterococcaceae	Enterococcus
ASD4	2	Non-Response	Streptococcus pasteurianus	100	species	Bacteria	Firmicutes	Bacilli	Lactobacillales	Streptococcaceae	Streptococcus
ASD4	1	Non-Response	Klebsiella variicola	100	species	Bacteria	Proteobacteria	Gammaproteobacteria	Enterobacteriales	Enterobacteriaceae	Klebsiella
ASD4	1	Non-Response	Enterococcus durans	100	species	Bacteria	Firmicutes	Bacilli	Lactobacillales	Enterococcaceae	Enterococcus
ASD4	1	Non-Response	Enterococcus faecium	100	species	Bacteria	Firmicutes	Bacilli	Lactobacillales	Enterococcaceae	Enterococcus
ASD4	2	Non-Response	Vibrio alginolyticus	99.727	species	Bacteria	Proteobacteria	Gammaproteobacteria	Vibrionales	Vibrionaceae	Vibrio
ASD4	1	Non-Response	Klebsiella variicola	100	species	Bacteria	Proteobacteria	Gammaproteobacteria	Enterobacteriales	Enterobacteriaceae	Klebsiella
ASD4	1	Non-Response	Klebsiella variicola	100	species	Bacteria	Proteobacteria	Gammaproteobacteria	Enterobacteriales	Enterobacteriaceae	Klebsiella
ASD4	1	Non-Response	Enterococcus faecium	100	species	Bacteria	Firmicutes	Bacilli	Lactobacillales	Enterococcaceae	Enterococcus
ASD4	2	Non-Response	Shigella dysenteriae	99.686	species	Bacteria	Proteobacteria	Gammaproteobacteria	Enterobacteriales	Enterobacteriaceae	Shigella
ASD16	1	Non-Response	Phocaeicola vulgatus ATCC 8482	99.718	strain	Bacteria	Bacteroidota	Bacteroidia	Bacteroidales	Bacteroidaceae	Phocaeicola
ASD27	2	Response	Bacteroides ovatus	99.566	species	Bacteria	Bacteroidota	Bacteroidia	Bacteroidales	Bacteroidaceae	Bacteroides
ASD16	1	Non-Response	Flavonifractor plautii	99.747	species	Bacteria	Firmicutes	Clostridia	Oscillospirales	Oscillospiraceae	Flavonifractor
ASD16	1	Non-Response	Bifidobacterium longum subsp. suillum	99.415	subspecies	Bacteria	Actinobacteria	Actinobacteria	Bifidobacteriales	Bifidobacteriaceae	Bifidobacterium
ASD14	1	Non-Response	Dorea longicatena	99.746	species	Bacteria	Firmicutes	Clostridia	Clostridiales	Lachnospiraceae	Dorea
ASD27	3	Response	Shigella flexneri	100	species	Bacteria	Proteobacteria	Gammaproteobacteria	Enterobacteriales	Enterobacteriaceae	Shigella
ASD27	2	Response	Bacteroides ovatus	99.233	species	Bacteria	Bacteroidota	Bacteroidia	Bacteroidales	Bacteroidaceae	Bacteroides
ASD27	3	Response	Bacteroides uniformis	99.738	species	Bacteria	Bacteroidota	Bacteroidia	Bacteroidales	Bacteroidaceae	Bacteroides
ASD27	3	Response	Anaerostipes hadrus	100	species	Bacteria	Firmicutes	Clostridia	Clostridiales	Lachnospiraceae	Anaerostipes
ASD14	1	Non-Response	Lacrimispora indolisx	95.664	strain	Bacteria	Firmicutes	Clostridia	Clostridiales	Clostridiaceae	Clostridium
ASD27	2	Response	Bacteroides ovatus	99.501	species	Bacteria	Bacteroidota	Bacteroidia	Bacteroidales	Bacteroidaceae	Bacteroides
ASD16	1	Non-Response	Escherichia fergusonii ATCC 35469	100	species	Bacteria	Proteobacteria	Gammaproteobacteria	Enterobacteriales	Enterobacteriaceae	Escherichia
ASD27	3	Response	Shigella flexneri	100	species	Bacteria	Proteobacteria	Gammaproteobacteria	Enterobacteriales	Enterobacteriaceae	Shigella
ASD16	1	Non-Response	Phocaeicola vulgatus ATCC 8482	100	strain	Bacteria	Bacteroidota	Bacteroidia	Bacteroidales	Bacteroidaceae	Phocaeicola
ASD16	1	Non-Response	Coprococcus comes ATCC 27758	99.459	strain	Bacteria	Firmicutes	Clostridia	Clostridiales	Lachnospiraceae	Coprococcus
ASD27	3	Response	Bacteroides thetaiotaomicron	98.771	species	Bacteria	Bacteroidota	Bacteroidia	Bacteroidales	Bacteroidaceae	Bacteroides
ASD16	1	Non-Response	Bacteroides uniformis	99.43	species	Bacteria	Bacteroidota	Bacteroidia	Bacteroidales	Bacteroidaceae	Bacteroides
ASD28	3	Response	Eggerthella lenta	100	species	Bacteria	Actinobacteria	Coriobacteriia	Coriobacteriales	Coriobacteriaceae	Eggerthella
ASD4	3	Non-Response	Phocaeicola vulgatus ATCC 8482	99.296	strain	Bacteria	Bacteroidota	Bacteroidia	Bacteroidales	Bacteroidaceae	Phocaeicola
ASD28	3	Response	Bifidobacterium longum subsp. suillum	99.487	subspecies	Bacteria	Actinobacteria	Actinobacteria	Bifidobacteriales	Bifidobacteriaceae	Bifidobacterium
ASD4	3	Non-Response	Blautia provencensisx	98.219	strain	Bacteria	Firmicutes	Clostridia	Clostridiales	Lachnospiraceae	Blautia
ASD4	3	Non-Response	Bifidobacterium catenulatum	100	species	Bacteria	Actinobacteria	Actinobacteria	Bifidobacteriales	Bifidobacteriaceae	Bifidobacterium
ASD4	3	Non-Response	Bifidobacterium catenulatum	100	species	Bacteria	Actinobacteria	Actinobacteria	Bifidobacteriales	Bifidobacteriaceae	Bifidobacterium
ASD16	1	Non-Response	Escherichia fergusonii ATCC 35469	100	species	Bacteria	Proteobacteria	Gammaproteobacteria	Enterobacteriales	Enterobacteriaceae	Escherichia
ASD16	1	Non-Response	Dorea longicatena	99.755	species	Bacteria	Firmicutes	Clostridia	Clostridiales	Lachnospiraceae	Dorea
ASD16	1	Non-Response	Blautia provencensisx	98.128	strain	Bacteria	Firmicutes	Clostridia	Clostridiales	Lachnospiraceae	Blautia
ASD27	2	Response	Enterocloster citroniae	100	species	Bacteria	Firmicutes	Clostridia	Lachnospirales	Lachnospiraceae	Enterocloster
ASD16	1	Non-Response	Coprococcus comes ATCC 27758	99.483	strain	Bacteria	Firmicutes	Clostridia	Clostridiales	Lachnospiraceae	Coprococcus
ASD16	1	Non-Response	Phocaeicola vulgatus ATCC 8482	100	strain	Bacteria	Bacteroidota	Bacteroidia	Bacteroidales	Bacteroidaceae	Phocaeicola
ASD16	1	Non-Response	Escherichia fergusonii ATCC 35469	100	species	Bacteria	Proteobacteria	Gammaproteobacteria	Enterobacteriales	Enterobacteriaceae	Escherichia
ASD27	2	Response	Phocaeicola vulgatus ATCC 8482	99.553	strain	Bacteria	Bacteroidota	Bacteroidia	Bacteroidales	Bacteroidaceae	Phocaeicola
ASD16	1	Non-Response	Shigella dysenteriae	100	species	Bacteria	Proteobacteria	Gammaproteobacteria	Enterobacteriales	Enterobacteriaceae	Shigella
ASD16	1	Non-Response	Escherichia fergusonii ATCC 35469	100	species	Bacteria	Proteobacteria	Gammaproteobacteria	Enterobacteriales	Enterobacteriaceae	Escherichia
ASD14	1	Non-Response	Blautia provencensisx	98.423	strain	Bacteria	Firmicutes	Clostridia	Clostridiales	Lachnospiraceae	Blautia
ASD27	2	Response	Bacteroides uniformis	99.783	species	Bacteria	Bacteroidota	Bacteroidia	Bacteroidales	Bacteroidaceae	Bacteroides
ASD16	1	Non-Response	Bifidobacterium longum subsp. suillum	99.482	subspecies	Bacteria	Actinobacteria	Actinobacteria	Bifidobacteriales	Bifidobacteriaceae	Bifidobacterium
ASD22	3	Non-Response	Shigella flexneri	99.766	species	Bacteria	Proteobacteria	Gammaproteobacteria	Enterobacteriales	Enterobacteriaceae	Shigella
ASD24	3	Response	Coprococcus comes ATCC 27758	99.509	strain	Bacteria	Firmicutes	Clostridia	Clostridiales	Lachnospiraceae	Coprococcus
ASD22	2	Non-Response	Parasutterella excrementihominis	99.681	species	Bacteria	Proteobacteria	Gammaproteobacteria	Burkholderiales	Burkholderiaceae	Parasutterella
ASD22	3	Non-Response	Shigella flexneri	99.763	species	Bacteria	Proteobacteria	Gammaproteobacteria	Enterobacteriales	Enterobacteriaceae	Shigella
ASD31	1	Response	Limosilactobacillus urinaemulieris	100	species	Bacteria	Firmicutes	Bacilli	Lactobacillales	Lactobacillaceae	Limosilactobacillus
ASD22	3	Non-Response	Phocaeicola dorei	100	species	Bacteria	Bacteroidota	Bacteroidia	Bacteroidales	Bacteroidaceae	Phocaeicola
ASD22	3	Non-Response	Phocaeicola dorei	100	species	Bacteria	Bacteroidota	Bacteroidia	Bacteroidales	Bacteroidaceae	Phocaeicola
ASD24	3	Response	Coprococcus comes ATCC 27758	99.467	strain	Bacteria	Firmicutes	Clostridia	Clostridiales	Lachnospiraceae	Coprococcus
ASD31	1	Response	Parasutterella excrementihominis	99.759	species	Bacteria	Proteobacteria	Gammaproteobacteria	Burkholderiales	Burkholderiaceae	Parasutterella
ASD24	3	Response	Shigella flexneri	100	species	Bacteria	Proteobacteria	Gammaproteobacteria	Enterobacteriales	Enterobacteriaceae	Shigella
ASD22	2	Non-Response	Parasutterella excrementihominis	99.754	species	Bacteria	Proteobacteria	Gammaproteobacteria	Burkholderiales	Burkholderiaceae	Parasutterella
ASD22	3	Non-Response	Shigella flexneri	99.772	species	Bacteria	Proteobacteria	Gammaproteobacteria	Enterobacteriales	Enterobacteriaceae	Shigella
ASD22	2	Non-Response	Parasutterella excrementihominis	99.563	species	Bacteria	Proteobacteria	Gammaproteobacteria	Burkholderiales	Burkholderiaceae	Parasutterella
ASD22	3	Non-Response	Faecalicoccus pleomorphus	98.812	species	Bacteria	Firmicutes	Bacilli	Erysipelotrichales	Erysipelotrichaceae	Faecalicoccus
ASD31	1	Response	Parasutterella excrementihominis	99.76	NA	Bacteria	Proteobacteria	Gammaproteobacteria	Burkholderiales	Burkholderiaceae	Parasutterella
ASD24	3	Response	Phocaeicola vulgatus	100	strain	Bacteria	Bacteroidota	Bacteroidia	Bacteroidales	Bacteroidaceae	Phocaeicola
ASD31	1	Response	Shigella dysenteriae	100	species	Bacteria	Proteobacteria	Gammaproteobacteria	Enterobacteriales	Enterobacteriaceae	Shigella
ASD27	1	Response	Bifidobacterium longum subsp. suillum	99.531	subspecies	Bacteria	Actinobacteria	Actinobacteria	Bifidobacteriales	Bifidobacteriaceae	Bifidobacterium
ASD31	1	Response	Streptococcus lutetiensis	99.777	species	Bacteria	Firmicutes	Bacilli	Lactobacillales	Streptococcaceae	Streptococcus
ASD27	1	Response	Shigella flexneri	100	species	Bacteria	Proteobacteria	Gammaproteobacteria	Enterobacteriales	Enterobacteriaceae	Shigella
ASD31	1	Response	Streptococcus lutetiensis	99.768	species	Bacteria	Firmicutes	Bacilli	Lactobacillales	Streptococcaceae	Streptococcus
ASD27	1	Response	Shigella flexneri	100	species	Bacteria	Proteobacteria	Gammaproteobacteria	Enterobacteriales	Enterobacteriaceae	Shigella
ASD27	1	Response	Bifidobacterium longum subsp. suillum	99.529	subspecies	Bacteria	Actinobacteria	Actinobacteria	Bifidobacteriales	Bifidobacteriaceae	Bifidobacterium
ASD31	1	Response	Bifidobacterium longum subsp. suillum	99.487	subspecies	Bacteria	Actinobacteria	Actinobacteria	Bifidobacteriales	Bifidobacteriaceae	Bifidobacterium
ASD27	1	Response	Bifidobacterium longum subsp. suillum	99.51	subspecies	Bacteria	Actinobacteria	Actinobacteria	Bifidobacteriales	Bifidobacteriaceae	Bifidobacterium
ASD31	1	Response	Bifidobacterium longum subsp. suillum	99.54	subspecies	Bacteria	Actinobacteria	Actinobacteria	Bifidobacteriales	Bifidobacteriaceae	Bifidobacterium
ASD27	1	Response	Shigella flexneri	100	species	Bacteria	Proteobacteria	Gammaproteobacteria	Enterobacteriales	Enterobacteriaceae	Shigella
ASD31	1	Response	Streptococcus lutetiensis	99.761	species	Bacteria	Firmicutes	Bacilli	Lactobacillales	Streptococcaceae	Streptococcus
ASD31	1	Response	Enterococcus faecium	99.739	species	Bacteria	Firmicutes	Bacilli	Lactobacillales	Enterococcaceae	Enterococcus
ASD31	1	Response	Streptococcus lutetiensis	99.749	species	Bacteria	Firmicutes	Bacilli	Lactobacillales	Streptococcaceae	Streptococcus
ASD31	1	Response	Enterococcus durans	100	species	Bacteria	Firmicutes	Bacilli	Lactobacillales	Enterococcaceae	Enterococcus
ASD27	1	Response	Enterobacter quasihormaechei	98.997	species	Bacteria	Proteobacteria	Gammaproteobacteria	Enterobacteriales	Enterobacteriaceae	Enterobacter
ASD31	1	Response	Bifidobacterium longum subsp. suillum	99.44	subspecies	Bacteria	Actinobacteria	Actinobacteria	Bifidobacteriales	Bifidobacteriaceae	Bifidobacterium
ASD31	1	Response	Enterococcus faecium	100	species	Bacteria	Firmicutes	Bacilli	Lactobacillales	Enterococcaceae	Enterococcus
ASD31	1	Response	Streptococcus lutetiensis	99.769	species	Bacteria	Firmicutes	Bacilli	Lactobacillales	Streptococcaceae	Streptococcus
ASD31	1	Response	Streptococcus pasteurianus	100	species	Bacteria	Firmicutes	Bacilli	Lactobacillales	Streptococcaceae	Streptococcus
ASD27	1	Response	Hungatella effluvii	99.548	species	Bacteria	Firmicutes	Clostridia	Lachnospirales	Lachnospiraceae	Hungatella
ASD27	1	Response	[Clostridium] innocuum	98.858	species	Bacteria	Firmicutes	Clostridia	Clostridiales	Clostridiaceae	Clostridium
ASD27	1	Response	Klebsiella pneumoniae subsp. ozaenae	99.757	subspecies	Bacteria	Proteobacteria	Gammaproteobacteria	Enterobacteriales	Enterobacteriaceae	Klebsiella
ASD27	1	Response	Bifidobacterium longum subsp. suillum	99.528	subspecies	Bacteria	Actinobacteria	Actinobacteria	Bifidobacteriales	Bifidobacteriaceae	Bifidobacterium
ASD31	1	Response	Streptococcus lutetiensis	99.759	species	Bacteria	Firmicutes	Bacilli	Lactobacillales	Streptococcaceae	Streptococcus
ASD31	1	Response	Enterococcus faecium	99.73	species	Bacteria	Firmicutes	Bacilli	Lactobacillales	Enterococcaceae	Enterococcus
ASD27	1	Response	Shigella flexneri	100	species	Bacteria	Proteobacteria	Gammaproteobacteria	Enterobacteriales	Enterobacteriaceae	Shigella
ASD27	1	Response	Shigella flexneri	100	species	Bacteria	Proteobacteria	Gammaproteobacteria	Enterobacteriales	Enterobacteriaceae	Shigella
ASD31	1	Response	Shigella flexneri	100	species	Bacteria	Proteobacteria	Gammaproteobacteria	Enterobacteriales	Enterobacteriaceae	Shigella
ASD31	1	Response	Enterococcus durans	100	species	Bacteria	Firmicutes	Bacilli	Lactobacillales	Enterococcaceae	Enterococcus
ASD31	1	Response	Enterococcus faecium	100	species	Bacteria	Firmicutes	Bacilli	Lactobacillales	Enterococcaceae	Enterococcus
ASD27	1	Response	Bifidobacterium longum subsp. suillum	99.551	subspecies	Bacteria	Actinobacteria	Actinobacteria	Bifidobacteriales	Bifidobacteriaceae	Bifidobacterium
ASD31	1	Response	Enterococcus faecium	100	species	Bacteria	Firmicutes	Bacilli	Lactobacillales	Enterococcaceae	Enterococcus
ASD31	1	Response	Shigella dysenteriae	100	species	Bacteria	Proteobacteria	Gammaproteobacteria	Enterobacteriales	Enterobacteriaceae	Shigella
ASD31	1	Response	Shigella dysenteriae	100	species	Bacteria	Proteobacteria	Gammaproteobacteria	Enterobacteriales	Enterobacteriaceae	Shigella
ASD31	1	Response	Shigella flexneri	100	species	Bacteria	Proteobacteria	Gammaproteobacteria	Enterobacteriales	Enterobacteriaceae	Shigella
ASD27	1	Response	Bifidobacterium longum subsp. suillum	99.548	subspecies	Bacteria	Actinobacteria	Actinobacteria	Bifidobacteriales	Bifidobacteriaceae	Bifidobacterium
ASD27	1	Response	Shigella flexneri	100	species	Bacteria	Proteobacteria	Gammaproteobacteria	Enterobacteriales	Enterobacteriaceae	Shigella
ASD27	1	Response	Shigella flexneri	100	species	Bacteria	Proteobacteria	Gammaproteobacteria	Enterobacteriales	Enterobacteriaceae	Shigella
ASD31	1	Response	Streptococcus lutetiensis	99.764	species	Bacteria	Firmicutes	Bacilli	Lactobacillales	Streptococcaceae	Streptococcus
ASD27	1	Response	Bifidobacterium longum subsp. suillum	99.565	subspecies	Bacteria	Actinobacteria	Actinobacteria	Bifidobacteriales	Bifidobacteriaceae	Bifidobacterium
ASD31	1	Response	Shigella flexneri	100	species	Bacteria	Proteobacteria	Gammaproteobacteria	Enterobacteriales	Enterobacteriaceae	Shigella
ASD31	1	Response	Streptococcus lutetiensis	99.758	species	Bacteria	Firmicutes	Bacilli	Lactobacillales	Streptococcaceae	Streptococcus
ASD27	1	Response	Shigella flexneri	100	species	Bacteria	Proteobacteria	Gammaproteobacteria	Enterobacteriales	Enterobacteriaceae	Shigella
ASD31	1	Response	Enterococcus faecium	99.735	species	Bacteria	Firmicutes	Bacilli	Lactobacillales	Enterococcaceae	Enterococcus
ASD31	1	Response	Shigella flexneri	99.555	strain	Bacteria	Proteobacteria	Gammaproteobacteria	Enterobacteriales	Enterobacteriaceae	Shigella
ASD27	1	Response	Shigella flexneri	100	species	Bacteria	Proteobacteria	Gammaproteobacteria	Enterobacteriales	Enterobacteriaceae	Shigella
ASD31	1	Response	Shigella flexneri	100	species	Bacteria	Proteobacteria	Gammaproteobacteria	Enterobacteriales	Enterobacteriaceae	Shigella
ASD27	1	Response	Bifidobacterium longum subsp. suillum	99.522	subspecies	Bacteria	Actinobacteria	Actinobacteria	Bifidobacteriales	Bifidobacteriaceae	Bifidobacterium
ASD27	1	Response	Shigella flexneri	100	species	Bacteria	Proteobacteria	Gammaproteobacteria	Enterobacteriales	Enterobacteriaceae	Shigella
ASD27	1	Response	Escherichia fergusonii ATCC 35469	99.529	strain	Bacteria	Proteobacteria	Gammaproteobacteria	Enterobacteriales	Enterobacteriaceae	Escherichia
ASD31	1	Response	Streptococcus pasteurianus	100	species	Bacteria	Firmicutes	Bacilli	Lactobacillales	Streptococcaceae	Streptococcus
ASD31	1	Response	Streptococcus lutetiensis	99.762	species	Bacteria	Firmicutes	Bacilli	Lactobacillales	Streptococcaceae	Streptococcus
ASD31	1	Response	Limosilactobacillus urinaemulieris	100	species	Bacteria	Firmicutes	Bacilli	Lactobacillales	Lactobacillaceae	Limosilactobacillus
ASD27	1	Response	Shigella flexneri	100	species	Bacteria	Proteobacteria	Gammaproteobacteria	Enterobacteriales	Enterobacteriaceae	Shigella
ASD27	1	Response	Shigella flexneri	100	species	Bacteria	Proteobacteria	Gammaproteobacteria	Enterobacteriales	Enterobacteriaceae	Shigella
ASD31	1	Response	Enterococcus faecium	100	species	Bacteria	Firmicutes	Bacilli	Lactobacillales	Enterococcaceae	Enterococcus
ASD31	1	Response	Thomasclavelia ramosa	100	species	Bacteria	Firmicutes	Erysipelotrichia	Erysipelotrichales	Coprobacillaceae	Thomasclavelia
ASD27	1	Response	Bifidobacterium longum subsp. suillum	99.554	subspecies	Bacteria	Actinobacteria	Actinobacteria	Bifidobacteriales	Bifidobacteriaceae	Bifidobacterium
ASD27	1	Response	Bifidobacterium longum subsp. suillum	99.525	subspecies	Bacteria	Actinobacteria	Actinobacteria	Bifidobacteriales	Bifidobacteriaceae	Bifidobacterium
ASD31	1	Response	Streptococcus lutetiensis	99.762	species	Bacteria	Firmicutes	Bacilli	Lactobacillales	Streptococcaceae	Streptococcus
ASD25	1	Non-Response	Clostridium saudiense	100	species	Bacteria	Firmicutes	Clostridia	Clostridiales	Clostridiaceae	Clostridium
ASD25	1	Non-Response	Bacteroides thetaiotaomicron	99.796	species	Bacteria	Bacteroidota	Bacteroidia	Bacteroidales	Bacteroidaceae	Bacteroides
ASD24	1	Response	Shigella flexneri	100	species	Bacteria	Proteobacteria	Gammaproteobacteria	Enterobacteriales	Enterobacteriaceae	Shigella
ASD24	1	Response	Enterococcus faecium	99.817	species	Bacteria	Firmicutes	Bacilli	Lactobacillales	Enterococcaceae	Enterococcus
ASD20	2	Response	Citrobacter braakii	99.811	species	Bacteria	Proteobacteria	Gammaproteobacteria	Enterobacteriales	Enterobacteriaceae	Citrobacter
ASD25	1	Non-Response	Bacteroides thetaiotaomicron	100	species	Bacteria	Bacteroidota	Bacteroidia	Bacteroidales	Bacteroidaceae	Bacteroides
ASD25	1	Non-Response	Bifidobacterium longum subsp. suillum	99.62	subspecies	Bacteria	Actinobacteria	Actinobacteria	Bifidobacteriales	Bifidobacteriaceae	Bifidobacterium
ASD42	3	Response	Escherichia fergusonii ATCC 35469	99.613	strain	Bacteria	Proteobacteria	Gammaproteobacteria	Enterobacteriales	Enterobacteriaceae	Escherichia
ASD42	3	Response	Shigella boydii	99.558	species	Bacteria	Proteobacteria	Gammaproteobacteria	Enterobacteriales	Enterobacteriaceae	Shigella
ASD17	3	Non-Response	Shigella flexneri	100	species	Bacteria	Proteobacteria	Gammaproteobacteria	Enterobacteriales	Enterobacteriaceae	Shigella
ASD24	1	Response	Shigella flexneri	100	species	Bacteria	Proteobacteria	Gammaproteobacteria	Enterobacteriales	Enterobacteriaceae	Shigella
ASD25	1	Non-Response	Bacteroides thetaiotaomicron	99.801	species	Bacteria	Bacteroidota	Bacteroidia	Bacteroidales	Bacteroidaceae	Bacteroides
ASD20	2	Response	Klebsiella aerogenes KCTC 2190	99.615	strain	Bacteria	Proteobacteria	Gammaproteobacteria	Enterobacteriales	Enterobacteriaceae	Klebsiella
ASD17	3	Non-Response	Phocaeicola dorei	100	species	Bacteria	Bacteroidota	Bacteroidia	Bacteroidales	Bacteroidaceae	Phocaeicola
ASD24	1	Response	Enterococcus faecium	99.782	species	Bacteria	Firmicutes	Bacilli	Lactobacillales	Enterococcaceae	Enterococcus
ASD24	1	Response	Enterococcus faecium	99.783	species	Bacteria	Firmicutes	Bacilli	Lactobacillales	Enterococcaceae	Enterococcus
ASD20	2	Response	Enterococcus faecium	99.789	species	Bacteria	Firmicutes	Bacilli	Lactobacillales	Enterococcaceae	Enterococcus
ASD25	1	Non-Response	Clostridium saudiense	100	species	Bacteria	Firmicutes	Clostridia	Clostridiales	Clostridiaceae	Clostridium
ASD25	1	Non-Response	Bacteroides thetaiotaomicron	99.801	species	Bacteria	Bacteroidota	Bacteroidia	Bacteroidales	Bacteroidaceae	Bacteroides
ASD24	1	Response	Enterococcus faecium	99.793	species	Bacteria	Firmicutes	Bacilli	Lactobacillales	Enterococcaceae	Enterococcus
ASD24	1	Response	Shigella flexneri	100	species	Bacteria	Proteobacteria	Gammaproteobacteria	Enterobacteriales	Enterobacteriaceae	Shigella
ASD24	1	Response	Enterococcus faecium	99.806	species	Bacteria	Firmicutes	Bacilli	Lactobacillales	Enterococcaceae	Enterococcus
ASD25	1	Non-Response	Bacteroides thetaiotaomicron	99.805	species	Bacteria	Bacteroidota	Bacteroidia	Bacteroidales	Bacteroidaceae	Bacteroides
ASD25	1	Non-Response	Bacteroides thetaiotaomicron	99.805	species	Bacteria	Bacteroidota	Bacteroidia	Bacteroidales	Bacteroidaceae	Bacteroides
ASD25	1	Non-Response	Bifidobacterium longum subsp. suillum	99.625	subspecies	Bacteria	Actinobacteria	Actinobacteria	Bifidobacteriales	Bifidobacteriaceae	Bifidobacterium
ASD25	1	Non-Response	Bifidobacterium longum subsp. suillum	99.612	subspecies	Bacteria	Actinobacteria	Actinobacteria	Bifidobacteriales	Bifidobacteriaceae	Bifidobacterium
ASD20	2	Response	Klebsiella aerogenes KCTC 2190	99.593	strain	Bacteria	Proteobacteria	Gammaproteobacteria	Enterobacteriales	Enterobacteriaceae	Klebsiella
ASD20	2	Response	Klebsiella pneumoniae	99.786	subspecies	Bacteria	Proteobacteria	Gammaproteobacteria	Enterobacteriales	Enterobacteriaceae	Klebsiella
ASD17	3	Non-Response	Escherichia fergusonii ATCC 35469	99.613	strain	Bacteria	Proteobacteria	Gammaproteobacteria	Enterobacteriales	Enterobacteriaceae	Escherichia
ASD24	1	Response	Klebsiella pneumoniae	99.564	species	Bacteria	Proteobacteria	Gammaproteobacteria	Enterobacteriales	Enterobacteriaceae	Klebsiella
ASD24	1	Response	Enterococcus faecium	99.78	species	Bacteria	Firmicutes	Bacilli	Lactobacillales	Enterococcaceae	Enterococcus
ASD25	1	Non-Response	Bacteroides thetaiotaomicron	99.812	species	Bacteria	Bacteroidota	Bacteroidia	Bacteroidales	Bacteroidaceae	Bacteroides
ASD24	1	Response	Shigella flexneri	100	species	Bacteria	Proteobacteria	Gammaproteobacteria	Enterobacteriales	Enterobacteriaceae	Shigella
ASD24	1	Response	Enterococcus faecium	99.78	species	Bacteria	Firmicutes	Bacilli	Lactobacillales	Enterococcaceae	Enterococcus
ASD25	1	Non-Response	Clostridium saudiense	100	species	Bacteria	Firmicutes	Clostridia	Clostridiales	Clostridiaceae	Clostridium
ASD20	2	Response	Klebsiella aerogenes KCTC 2190	99.617	strain	Bacteria	Proteobacteria	Gammaproteobacteria	Enterobacteriales	Enterobacteriaceae	Klebsiella
ASD25	1	Non-Response	Hungatella hathewayi	99.219	species	Bacteria	Firmicutes	Clostridia	Lachnospirales	Lachnospiraceae	Hungatella
ASD24	1	Response	Enterococcus faecium	99.786	species	Bacteria	Firmicutes	Bacilli	Lactobacillales	Enterococcaceae	Enterococcus
ASD24	1	Response	Shigella flexneri	100	species	Bacteria	Proteobacteria	Gammaproteobacteria	Enterobacteriales	Enterobacteriaceae	Shigella
ASD24	1	Response	Enterococcus faecium	99.802	species	Bacteria	Firmicutes	Bacilli	Lactobacillales	Enterococcaceae	Enterococcus
ASD24	1	Response	Shigella flexneri	100	species	Bacteria	Proteobacteria	Gammaproteobacteria	Enterobacteriales	Enterobacteriaceae	Shigella
ASD17	3	Non-Response	Shigella flexneri	100	species	Bacteria	Proteobacteria	Gammaproteobacteria	Enterobacteriales	Enterobacteriaceae	Shigella
ASD25	1	Non-Response	Bifidobacterium longum subsp. suillum	99.613	subspecies	Bacteria	Actinobacteria	Actinobacteria	Bifidobacteriales	Bifidobacteriaceae	Bifidobacterium
ASD24	1	Response	Enterococcus faecium	99.769	species	Bacteria	Firmicutes	Bacilli	Lactobacillales	Enterococcaceae	Enterococcus
ASD24	1	Response	Shigella flexneri	100	species	Bacteria	Proteobacteria	Gammaproteobacteria	Enterobacteriales	Enterobacteriaceae	Shigella
ASD24	1	Response	Enterococcus faecium	99.786	species	Bacteria	Firmicutes	Bacilli	Lactobacillales	Enterococcaceae	Enterococcus
ASD24	1	Response	Enterococcus faecium	99.792	species	Bacteria	Firmicutes	Bacilli	Lactobacillales	Enterococcaceae	Enterococcus
ASD24	1	Response	Enterococcus faecium	99.788	species	Bacteria	Firmicutes	Bacilli	Lactobacillales	Enterococcaceae	Enterococcus
ASD24	1	Response	Shigella flexneri	100	species	Bacteria	Proteobacteria	Gammaproteobacteria	Enterobacteriales	Enterobacteriaceae	Shigella
ASD24	1	Response	Shigella dysenteriae	100	species	Bacteria	Proteobacteria	Gammaproteobacteria	Enterobacteriales	Enterobacteriaceae	Shigella
ASD24	1	Response	Enterococcus faecium	99.821	species	Bacteria	Firmicutes	Bacilli	Lactobacillales	Enterococcaceae	Enterococcus
ASD24	1	Response	Enterococcus faecium	99.778	species	Bacteria	Firmicutes	Bacilli	Lactobacillales	Enterococcaceae	Enterococcus
ASD24	1	Response	Shigella flexneri	100	species	Bacteria	Proteobacteria	Gammaproteobacteria	Enterobacteriales	Enterobacteriaceae	Shigella
ASD25	1	Non-Response	Enterococcus avium ATCC 14025	100	strain	Bacteria	Firmicutes	Bacilli	Lactobacillales	Enterococcaceae	Enterococcus
ASD42	3	Response	Shigella boydii	99.625	species	Bacteria	Proteobacteria	Gammaproteobacteria	Enterobacteriales	Enterobacteriaceae	Shigella
ASD25	1	Non-Response	Bacteroides uniformis	99.804	species	Bacteria	Bacteroidota	Bacteroidia	Bacteroidales	Bacteroidaceae	Bacteroides
ASD17	3	Non-Response	Escherichia fergusonii ATCC 35469	99.599	strain	Bacteria	Proteobacteria	Gammaproteobacteria	Enterobacteriales	Enterobacteriaceae	Escherichia
ASD20	2	Response	Klebsiella aerogenes KCTC 2190	99.552	strain	Bacteria	Proteobacteria	Gammaproteobacteria	Enterobacteriales	Enterobacteriaceae	Klebsiella
ASD24	1	Response	Shigella flexneri	100	species	Bacteria	Proteobacteria	Gammaproteobacteria	Enterobacteriales	Enterobacteriaceae	Shigella
ASD42	3	Response	Enterococcus durans	100	species	Bacteria	Firmicutes	Bacilli	Lactobacillales	Enterococcaceae	Enterococcus
ASD24	1	Response	Enterococcus faecium	99.796	species	Bacteria	Firmicutes	Bacilli	Lactobacillales	Enterococcaceae	Enterococcus
ASD20	2	Response	Klebsiella aerogenes KCTC 2190	99.599	strain	Bacteria	Proteobacteria	Gammaproteobacteria	Enterobacteriales	Enterobacteriaceae	Klebsiella
ASD24	1	Response	Enterococcus faecium	99.774	species	Bacteria	Firmicutes	Bacilli	Lactobacillales	Enterococcaceae	Enterococcus
ASD24	1	Response	Enterococcus faecium	99.782	species	Bacteria	Firmicutes	Bacilli	Lactobacillales	Enterococcaceae	Enterococcus
ASD42	3	Response	Shigella flexneri	100	species	Bacteria	Proteobacteria	Gammaproteobacteria	Enterobacteriales	Enterobacteriaceae	Shigella
ASD20	2	Response	Klebsiella aerogenes KCTC 2190	99.587	strain	Bacteria	Proteobacteria	Gammaproteobacteria	Enterobacteriales	Enterobacteriaceae	Klebsiella
ASD25	1	Non-Response	Phocaeicola vulgatus ATCC 8482	99.632	strain	Bacteria	Bacteroidota	Bacteroidia	Bacteroidales	Bacteroidaceae	Phocaeicola
ASD24	1	Response	Enterococcus faecium	99.817	species	Bacteria	Firmicutes	Bacilli	Lactobacillales	Enterococcaceae	Enterococcus
ASD24	1	Response	Enterococcus faecium	99.789	species	Bacteria	Firmicutes	Bacilli	Lactobacillales	Enterococcaceae	Enterococcus
ASD17	3	Non-Response	Shigella flexneri	100	species	Bacteria	Proteobacteria	Gammaproteobacteria	Enterobacteriales	Enterobacteriaceae	Shigella
ASD24	1	Response	Klebsiella pneumoniae	99.576	subspecies	Bacteria	Proteobacteria	Gammaproteobacteria	Enterobacteriales	Enterobacteriaceae	Klebsiella
ASD24	1	Response	Enterococcus faecium	99.784	species	Bacteria	Firmicutes	Bacilli	Lactobacillales	Enterococcaceae	Enterococcus
ASD24	1	Response	Shigella flexneri	100	species	Bacteria	Proteobacteria	Gammaproteobacteria	Enterobacteriales	Enterobacteriaceae	Shigella
ASD24	1	Response	Shigella flexneri	100	species	Bacteria	Proteobacteria	Gammaproteobacteria	Enterobacteriales	Enterobacteriaceae	Shigella
ASD24	1	Response	Shigella flexneri	100	species	Bacteria	Proteobacteria	Gammaproteobacteria	Enterobacteriales	Enterobacteriaceae	Shigella
ASD25	1	Non-Response	Bifidobacterium longum subsp. suillum	99.626	subspecies	Bacteria	Actinobacteria	Actinobacteria	Bifidobacteriales	Bifidobacteriaceae	Bifidobacterium
ASD25	1	Non-Response	Phocaeicola vulgatus ATCC 8482	100	strain	Bacteria	Bacteroidota	Bacteroidia	Bacteroidales	Bacteroidaceae	Phocaeicola
ASD24	1	Response	Shigella flexneri	100	species	Bacteria	Proteobacteria	Gammaproteobacteria	Enterobacteriales	Enterobacteriaceae	Shigella
ASD42	3	Response	Shigella flexneri	100	species	Bacteria	Proteobacteria	Gammaproteobacteria	Enterobacteriales	Enterobacteriaceae	Shigella
ASD20	2	Response	Klebsiella aerogenes KCTC 2190	99.596	strain	Bacteria	Proteobacteria	Gammaproteobacteria	Enterobacteriales	Enterobacteriaceae	Klebsiella
ASD24	1	Response	Enterococcus faecium	99.793	species	Bacteria	Firmicutes	Bacilli	Lactobacillales	Enterococcaceae	Enterococcus
ASD24	1	Response	Enterococcus faecium	99.774	species	Bacteria	Firmicutes	Bacilli	Lactobacillales	Enterococcaceae	Enterococcus
ASD24	1	Response	Enterococcus faecium	99.794	species	Bacteria	Firmicutes	Bacilli	Lactobacillales	Enterococcaceae	Enterococcus
ASD24	1	Response	Enterococcus faecium	99.792	species	Bacteria	Firmicutes	Bacilli	Lactobacillales	Enterococcaceae	Enterococcus
ASD24	1	Response	Enterococcus faecium	99.787	species	Bacteria	Firmicutes	Bacilli	Lactobacillales	Enterococcaceae	Enterococcus
ASD25	1	Non-Response	Bifidobacterium longum subsp. suillum	99.643	subspecies	Bacteria	Actinobacteria	Actinobacteria	Bifidobacteriales	Bifidobacteriaceae	Bifidobacterium
ASD24	1	Response	Klebsiella pneumoniae	99.632	species	Bacteria	Proteobacteria	Gammaproteobacteria	Enterobacteriales	Enterobacteriaceae	Klebsiella
ASD42	3	Response	Ligilactobacillus salivarius	100	species	Bacteria	Firmicutes	Bacilli	Lactobacillales	Lactobacillaceae	Ligilactobacillus
ASD24	1	Response	Shigella flexneri	100	species	Bacteria	Proteobacteria	Gammaproteobacteria	Enterobacteriales	Enterobacteriaceae	Shigella
ASD17	3	Non-Response	Shigella flexneri	100	species	Bacteria	Proteobacteria	Gammaproteobacteria	Enterobacteriales	Enterobacteriaceae	Shigella
ASD25	1	Non-Response	Bifidobacterium longum subsp. suillum	99.645	subspecies	Bacteria	Actinobacteria	Actinobacteria	Bifidobacteriales	Bifidobacteriaceae	Bifidobacterium
ASD24	1	Response	Shigella flexneri	100	species	Bacteria	Proteobacteria	Gammaproteobacteria	Enterobacteriales	Enterobacteriaceae	Shigella
ASD20	2	Response	Citrobacter braakii	100	species	Bacteria	Proteobacteria	Gammaproteobacteria	Enterobacteriales	Enterobacteriaceae	Citrobacter
ASD42	3	Response	Escherichia fergusonii ATCC 35469	99.602	strain	Bacteria	Proteobacteria	Gammaproteobacteria	Enterobacteriales	Enterobacteriaceae	Escherichia
ASD20	2	Response	Shigella flexneri	100	species	Bacteria	Proteobacteria	Gammaproteobacteria	Enterobacteriales	Enterobacteriaceae	Shigella
ASD17	3	Non-Response	Phocaeicola dorei	100	species	Bacteria	Bacteroidota	Bacteroidia	Bacteroidales	Bacteroidaceae	Phocaeicola
ASD20	2	Response	Klebsiella aerogenes KCTC 2190	99.569	strain	Bacteria	Proteobacteria	Gammaproteobacteria	Enterobacteriales	Enterobacteriaceae	Klebsiella
ASD25	1	Non-Response	Bacteroides thetaiotaomicron	99.818	species	Bacteria	Bacteroidota	Bacteroidia	Bacteroidales	Bacteroidaceae	Bacteroides
ASD22	1	Non-Response	Shigella boydii	99.546	species	Bacteria	Proteobacteria	Gammaproteobacteria	Enterobacteriales	Enterobacteriaceae	Shigella
ASD22	1	Non-Response	Amedibacillus hominis	100	species	Bacteria	Firmicutes	Bacilli	Erysipelotrichales	Erysipelotrichaceae	Amedibacillus
ASD22	1	Non-Response	Shigella boydii	99.561	species	Bacteria	Proteobacteria	Gammaproteobacteria	Enterobacteriales	Enterobacteriaceae	Shigella
ASD22	1	Non-Response	Shigella boydii	99.562	species	Bacteria	Proteobacteria	Gammaproteobacteria	Enterobacteriales	Enterobacteriaceae	Shigella
ASD22	1	Non-Response	Shigella flexneri	99.593	strain	Bacteria	Proteobacteria	Gammaproteobacteria	Enterobacteriales	Enterobacteriaceae	Shigella
ASD22	1	Non-Response	Shigella boydii	99.569	species	Bacteria	Proteobacteria	Gammaproteobacteria	Enterobacteriales	Enterobacteriaceae	Shigella
ASD22	1	Non-Response	Shigella boydii	99.455	species	Bacteria	Proteobacteria	Gammaproteobacteria	Enterobacteriales	Enterobacteriaceae	Shigella
ASD22	1	Non-Response	Shigella boydii	99.553	species	Bacteria	Proteobacteria	Gammaproteobacteria	Enterobacteriales	Enterobacteriaceae	Shigella
ASD22	1	Non-Response	Phocaeicola vulgatus ATCC 8482	99.761	strain	Bacteria	Bacteroidota	Bacteroidia	Bacteroidales	Bacteroidaceae	Phocaeicola
ASD22	1	Non-Response	Shigella flexneri	99.784	species	Bacteria	Proteobacteria	Gammaproteobacteria	Enterobacteriales	Enterobacteriaceae	Shigella
ASD22	1	Non-Response	Escherichia fergusonii ATCC 35469	99.577	strain	Bacteria	Proteobacteria	Gammaproteobacteria	Enterobacteriales	Enterobacteriaceae	Escherichia
ASD22	1	Non-Response	Shigella boydii	99.555	species	Bacteria	Proteobacteria	Gammaproteobacteria	Enterobacteriales	Enterobacteriaceae	Shigella
ASD22	1	Non-Response	Shigella boydii	99.569	species	Bacteria	Proteobacteria	Gammaproteobacteria	Enterobacteriales	Enterobacteriaceae	Shigella
ASD22	1	Non-Response	Shigella boydii	99.59	NA	Bacteria	Proteobacteria	Gammaproteobacteria	Enterobacteriales	Enterobacteriaceae	Shigella
ASD42	1	Response	Klebsiella pneumoniae	100	species	Bacteria	Proteobacteria	Gammaproteobacteria	Enterobacteriales	Enterobacteriaceae	Klebsiella
ASD22	1	Non-Response	Shigella boydii	99.549	species	Bacteria	Proteobacteria	Gammaproteobacteria	Enterobacteriales	Enterobacteriaceae	Shigella
ASD31	3	Response	Enterococcus faecium	100	species	Bacteria	Firmicutes	Bacilli	Lactobacillales	Enterococcaceae	Enterococcus
ASD24	2	Response	Bacteroides thetaiotaomicron	100	species	Bacteria	Bacteroidota	Bacteroidia	Bacteroidales	Bacteroidaceae	Bacteroides
ASD28	2	Response	Enterococcus thailandicus	100	species	Bacteria	Firmicutes	Bacilli	Lactobacillales	Enterococcaceae	Enterococcus
ASD31	2	Response	Enterobacter quasihormaechei	99.739	species	Bacteria	Proteobacteria	Gammaproteobacteria	Enterobacteriales	Enterobacteriaceae	Enterobacter
ASD31	3	Response	Enterococcus durans	100	species	Bacteria	Firmicutes	Bacilli	Lactobacillales	Enterococcaceae	Enterococcus
ASD25	1	Non-Response	Enterococcus durans	100	species	Bacteria	Firmicutes	Bacilli	Lactobacillales	Enterococcaceae	Enterococcus
ASD4	3	Non-Response	Parabacteroides distasonis	99.244	species	Bacteria	Bacteroidota	Bacteroidia	Bacteroidales	Porphyromonadaceae	Parabacteroides
ASD27	3	Response	Lacrimispora indolisx	95.946	strain	Bacteria	Firmicutes	Clostridia	Lachnospirales	Lachnospiraceae	Lacrimispora
ASD27	3	Response	Anaerostipes hadrus	100	species	Bacteria	Firmicutes	Clostridia	Clostridiales	Lachnospiraceae	Anaerostipes
ASD27	2	Response	Bifidobacterium adolescentis JCM 15918	100	strain	Bacteria	Actinobacteria	Actinobacteria	Bifidobacteriales	Bifidobacteriaceae	Bifidobacterium
ASD27	2	Response	Shigella flexneri	100	species	Bacteria	Proteobacteria	Gammaproteobacteria	Enterobacteriales	Enterobacteriaceae	Shigella
ASD4	3	Non-Response	Dorea longicatena	99.75	species	Bacteria	Firmicutes	Clostridia	Clostridiales	Lachnospiraceae	Dorea
ASD4	3	Non-Response	Butyricimonas faecihominis	98.667	species	Bacteria	Bacteroidota	Bacteroidia	Bacteroidales	[Odoribacteraceae]	Butyricimonas
ASD27	2	Response	Phocaeicola vulgatus ATCC 8482	98.945	strain	Bacteria	Bacteroidota	Bacteroidia	Bacteroidales	Bacteroidaceae	Phocaeicola
ASD27	2	Response	Bacteroides uniformis	99.744	species	Bacteria	Bacteroidota	Bacteroidia	Bacteroidales	Bacteroidaceae	Bacteroides
ASD27	3	Response	Bacteroides thetaiotaomicron	99.52	species	Bacteria	Bacteroidota	Bacteroidia	Bacteroidales	Bacteroidaceae	Bacteroides
ASD4	3	Non-Response	Bacteroides uniformis	99.461	species	Bacteria	Bacteroidota	Bacteroidia	Bacteroidales	Bacteroidaceae	Bacteroides
ASD27	2	Response	Blautia lutix	98.189	species	Bacteria	Firmicutes	Clostridia	Clostridiales	Lachnospiraceae	Blautia
ASD4	3	Non-Response	Bacteroides fragilis NCTC 9343	100	strain	Bacteria	Bacteroidota	Bacteroidia	Bacteroidales	Bacteroidaceae	Bacteroides
ASD27	2	Response	Phocaeicola vulgatus ATCC 8482	98.929	strain	Bacteria	Bacteroidota	Bacteroidia	Bacteroidales	Bacteroidaceae	Phocaeicola
ASD4	3	Non-Response	Bifidobacterium pseudocatenulatum	100	species	Bacteria	Actinobacteria	Actinobacteria	Bifidobacteriales	Bifidobacteriaceae	Bifidobacterium
ASD4	3	Non-Response	Bifidobacterium pseudocatenulatum	100	species	Bacteria	Actinobacteria	Actinobacteria	Bifidobacteriales	Bifidobacteriaceae	Bifidobacterium
ASD27	2	Response	Bacteroides uniformis	99.795	species	Bacteria	Bacteroidota	Bacteroidia	Bacteroidales	Bacteroidaceae	Bacteroides
ASD4	3	Non-Response	Hungatella hathewayi	98.722	species	Bacteria	Firmicutes	Clostridia	Lachnospirales	Lachnospiraceae	Hungatella
ASD27	3	Response	Coprococcus comes ATCC 27758	99.566	strain	Bacteria	Firmicutes	Clostridia	Clostridiales	Lachnospiraceae	Coprococcus
ASD27	2	Response	Bacteroides uniformis	99.757	species	Bacteria	Bacteroidota	Bacteroidia	Bacteroidales	Bacteroidaceae	Bacteroides
ASD27	2	Response	Bacteroides ovatus	99.506	species	Bacteria	Bacteroidota	Bacteroidia	Bacteroidales	Bacteroidaceae	Bacteroides
ASD27	2	Response	Phocaeicola dorei	100	species	Bacteria	Bacteroidota	Bacteroidia	Bacteroidales	Bacteroidaceae	Phocaeicola
ASD27	2	Response	Blautia lutix	98.156	species	Bacteria	Firmicutes	Clostridia	Clostridiales	Lachnospiraceae	Blautia
ASD27	3	Response	Parabacteroides distasonis ATCC 8503	98.886	strain	Bacteria	Bacteroidota	Bacteroidia	Bacteroidales	Porphyromonadaceae	Parabacteroides
ASD4	3	Non-Response	Hungatella hathewayi	99.134	species	Bacteria	Firmicutes	Clostridia	Lachnospirales	Lachnospiraceae	Hungatella
ASD27	2	Response	Bacteroides uniformis	99.754	species	Bacteria	Bacteroidota	Bacteroidia	Bacteroidales	Bacteroidaceae	Bacteroides
ASD4	3	Non-Response	Hungatella hathewayi	99.179	species	Bacteria	Firmicutes	Clostridia	Lachnospirales	Lachnospiraceae	Hungatella
ASD27	3	Response	Lacrimispora amygdalinax	96.467	strain	Bacteria	Firmicutes	Clostridia	Lachnospirales	Lachnospiraceae	Enterocloster
ASD27	2	Response	Bacteroides uniformis	99.777	species	Bacteria	Bacteroidota	Bacteroidia	Bacteroidales	Bacteroidaceae	Bacteroides
ASD27	2	Response	Bacteroides ovatus	99.491	species	Bacteria	Bacteroidota	Bacteroidia	Bacteroidales	Bacteroidaceae	Bacteroides
ASD27	3	Response	Bifidobacterium longum subsp. suillum	99.315	subspecies	Bacteria	Actinobacteria	Actinobacteria	Bifidobacteriales	Bifidobacteriaceae	Bifidobacterium
ASD27	3	Response	Lacrimispora indolisx	95.957	strain	Bacteria	Firmicutes	Clostridia	Lachnospirales	Lachnospiraceae	Lacrimispora
ASD27	3	Response	Lacrimispora indolisx	95.856	strain	Bacteria	Firmicutes	Clostridia	Lachnospirales	Lachnospiraceae	Lacrimispora
ASD4	3	Non-Response	Bacteroides fragilis NCTC 9343	99.673	strain	Bacteria	Bacteroidota	Bacteroidia	Bacteroidales	Bacteroidaceae	Bacteroides
ASD27	2	Response	Enterocloster citroniae	99.766	species	Bacteria	Firmicutes	Clostridia	Lachnospirales	Lachnospiraceae	Enterocloster
ASD27	3	Response	Bifidobacterium longum subsp. suillum	99.677	subspecies	Bacteria	Actinobacteria	Actinobacteria	Bifidobacteriales	Bifidobacteriaceae	Bifidobacterium
ASD27	3	Response	Shigella flexneri	100	species	Bacteria	Proteobacteria	Gammaproteobacteria	Enterobacteriales	Enterobacteriaceae	Shigella
ASD27	2	Response	Phocaeicola dorei	100	species	Bacteria	Bacteroidota	Bacteroidia	Bacteroidales	Bacteroidaceae	Phocaeicola
ASD27	3	Response	Dorea longicatena	99.579	species	Bacteria	Firmicutes	Clostridia	Clostridiales	Lachnospiraceae	Dorea
ASD4	3	Non-Response	Phocaeicola vulgatus ATCC 8482	99.279	strain	Bacteria	Bacteroidota	Bacteroidia	Bacteroidales	Bacteroidaceae	Phocaeicola
ASD4	3	Non-Response	Bacteroides uniformis	99.767	species	Bacteria	Bacteroidota	Bacteroidia	Bacteroidales	Bacteroidaceae	Bacteroides
ASD27	2	Response	Phocaeicola vulgatus ATCC 8482	99.491	strain	Bacteria	Bacteroidota	Bacteroidia	Bacteroidales	Bacteroidaceae	Phocaeicola
ASD27	2	Response	Bacteroides thetaiotaomicron	99.738	species	Bacteria	Bacteroidota	Bacteroidia	Bacteroidales	Bacteroidaceae	Bacteroides
ASD27	2	Response	Shigella flexneri	100	species	Bacteria	Proteobacteria	Gammaproteobacteria	Enterobacteriales	Enterobacteriaceae	Shigella
ASD27	3	Response	Shigella flexneri	100	species	Bacteria	Proteobacteria	Gammaproteobacteria	Enterobacteriales	Enterobacteriaceae	Shigella
ASD4	3	Non-Response	Bacteroides ovatus	99.148	species	Bacteria	Bacteroidota	Bacteroidia	Bacteroidales	Bacteroidaceae	Bacteroides
ASD27	2	Response	Bacteroides uniformis	99.688	species	Bacteria	Bacteroidota	Bacteroidia	Bacteroidales	Bacteroidaceae	Bacteroides
ASD4	3	Non-Response	Bacteroides ovatus	99.501	species	Bacteria	Bacteroidota	Bacteroidia	Bacteroidales	Bacteroidaceae	Bacteroides
ASD27	2	Response	Bacteroides thetaiotaomicron	99.751	species	Bacteria	Bacteroidota	Bacteroidia	Bacteroidales	Bacteroidaceae	Bacteroides
ASD27	3	Response	Blautia intestinalisx	98.054	species	Bacteria	Firmicutes	Clostridia	Clostridiales	Lachnospiraceae	Blautia
ASD4	3	Non-Response	Coprococcus comes ATCC 27758	99.52	strain	Bacteria	Firmicutes	Clostridia	Clostridiales	Lachnospiraceae	Coprococcus
ASD27	3	Response	Anaerostipes hadrus	100	species	Bacteria	Firmicutes	Clostridia	Clostridiales	Lachnospiraceae	Anaerostipes
ASD4	3	Non-Response	Bacteroides ovatus	99.383	species	Bacteria	Bacteroidota	Bacteroidia	Bacteroidales	Bacteroidaceae	Bacteroides
ASD4	2	Non-Response	Streptococcus pasteurianus	100	species	Bacteria	Firmicutes	Bacilli	Lactobacillales	Streptococcaceae	Streptococcus
ASD4	2	Non-Response	Enterococcus faecium	100	species	Bacteria	Firmicutes	Bacilli	Lactobacillales	Enterococcaceae	Enterococcus
ASD4	2	Non-Response	Enterococcus avium ATCC 14025	100	strain	Bacteria	Firmicutes	Bacilli	Lactobacillales	Enterococcaceae	Enterococcus
ASD4	2	Non-Response	Enterococcus durans	100	species	Bacteria	Firmicutes	Bacilli	Lactobacillales	Enterococcaceae	Enterococcus
ASD4	2	Non-Response	Enterococcus faecium	100	species	Bacteria	Firmicutes	Bacilli	Lactobacillales	Enterococcaceae	Enterococcus
ASD4	2	Non-Response	Streptococcus pasteurianus	100	species	Bacteria	Firmicutes	Bacilli	Lactobacillales	Streptococcaceae	Streptococcus
ASD4	2	Non-Response	Enterococcus avium ATCC 14025	100	strain	Bacteria	Firmicutes	Bacilli	Lactobacillales	Enterococcaceae	Enterococcus
ASD4	2	Non-Response	Enterococcus durans	100	species	Bacteria	Firmicutes	Bacilli	Lactobacillales	Enterococcaceae	Enterococcus
ASD4	2	Non-Response	Enterococcus avium ATCC 14025	100	strain	Bacteria	Firmicutes	Bacilli	Lactobacillales	Enterococcaceae	Enterococcus
ASD4	2	Non-Response	Enterococcus durans	100	species	Bacteria	Firmicutes	Bacilli	Lactobacillales	Enterococcaceae	Enterococcus
ASD4	2	Non-Response	Streptococcus pasteurianus	100	species	Bacteria	Firmicutes	Bacilli	Lactobacillales	Streptococcaceae	Streptococcus
ASD4	2	Non-Response	Lacticaseibacillus rhamnosus	100	species	Bacteria	Firmicutes	Bacilli	Lactobacillales	Lactobacillaceae	Lacticaseibacillus
ASD4	2	Non-Response	Enterococcus avium ATCC 14025	100	strain	Bacteria	Firmicutes	Bacilli	Lactobacillales	Enterococcaceae	Enterococcus
ASD4	2	Non-Response	Enterococcus avium ATCC 14025	100	strain	Bacteria	Firmicutes	Bacilli	Lactobacillales	Enterococcaceae	Enterococcus
ASD4	2	Non-Response	Shigella dysenteriae	100	species	Bacteria	Proteobacteria	Gammaproteobacteria	Enterobacteriales	Enterobacteriaceae	Shigella
ASD4	2	Non-Response	Enterococcus avium ATCC 14025	100	strain	Bacteria	Firmicutes	Bacilli	Lactobacillales	Enterococcaceae	Enterococcus
ASD4	2	Non-Response	Enterococcus avium ATCC 14025	100	strain	Bacteria	Firmicutes	Bacilli	Lactobacillales	Enterococcaceae	Enterococcus
ASD4	2	Non-Response	Enterococcus avium ATCC 14025	100	strain	Bacteria	Firmicutes	Bacilli	Lactobacillales	Enterococcaceae	Enterococcus
ASD4	2	Non-Response	Enterococcus avium ATCC 14025	100	strain	Bacteria	Firmicutes	Bacilli	Lactobacillales	Enterococcaceae	Enterococcus
ASD4	2	Non-Response	Enterococcus durans	100	species	Bacteria	Firmicutes	Bacilli	Lactobacillales	Enterococcaceae	Enterococcus
ASD4	2	Non-Response	Enterococcus durans	100	species	Bacteria	Firmicutes	Bacilli	Lactobacillales	Enterococcaceae	Enterococcus
ASD4	2	Non-Response	Enterococcus durans	100	species	Bacteria	Firmicutes	Bacilli	Lactobacillales	Enterococcaceae	Enterococcus
ASD4	2	Non-Response	Enterococcus faecium	100	species	Bacteria	Firmicutes	Bacilli	Lactobacillales	Enterococcaceae	Enterococcus
ASD4	2	Non-Response	Escherichia fergusonii ATCC 35469	100	species	Bacteria	Proteobacteria	Gammaproteobacteria	Enterobacteriales	Enterobacteriaceae	Escherichia
ASD4	2	Non-Response	Enterococcus faecium	100	species	Bacteria	Firmicutes	Bacilli	Lactobacillales	Enterococcaceae	Enterococcus
ASD4	2	Non-Response	Enterococcus avium ATCC 14025	100	strain	Bacteria	Firmicutes	Bacilli	Lactobacillales	Enterococcaceae	Enterococcus
ASD4	2	Non-Response	Enterococcus faecium	100	species	Bacteria	Firmicutes	Bacilli	Lactobacillales	Enterococcaceae	Enterococcus
ASD4	2	Non-Response	Enterococcus durans	100	species	Bacteria	Firmicutes	Bacilli	Lactobacillales	Enterococcaceae	Enterococcus
ASD4	2	Non-Response	Escherichia fergusonii ATCC 35469	100	species	Bacteria	Proteobacteria	Gammaproteobacteria	Enterobacteriales	Enterobacteriaceae	Escherichia
ASD4	2	Non-Response	Enterococcus faecium	100	species	Bacteria	Firmicutes	Bacilli	Lactobacillales	Enterococcaceae	Enterococcus
ASD4	2	Non-Response	Enterococcus avium ATCC 14025	100	strain	Bacteria	Firmicutes	Bacilli	Lactobacillales	Enterococcaceae	Enterococcus
ASD4	2	Non-Response	Streptococcus pasteurianus	100	species	Bacteria	Firmicutes	Bacilli	Lactobacillales	Streptococcaceae	Streptococcus
ASD4	2	Non-Response	Enterococcus avium ATCC 14025	100	strain	Bacteria	Firmicutes	Bacilli	Lactobacillales	Enterococcaceae	Enterococcus
ASD4	2	Non-Response	Enterococcus avium ATCC 14025	100	strain	Bacteria	Firmicutes	Bacilli	Lactobacillales	Enterococcaceae	Enterococcus
ASD4	2	Non-Response	Enterococcus avium ATCC 14025	100	strain	Bacteria	Firmicutes	Bacilli	Lactobacillales	Enterococcaceae	Enterococcus
ASD42	2	Response	Enterococcus faecium	100	species	Bacteria	Firmicutes	Bacilli	Lactobacillales	Enterococcaceae	Enterococcus
ASD14	3	Non-Response	Shigella flexneri	100	species	Bacteria	Proteobacteria	Gammaproteobacteria	Enterobacteriales	Enterobacteriaceae	Shigella
ASD16	3	Non-Response	Bifidobacterium pseudocatenulatum	99.338	species	Bacteria	Actinobacteria	Actinobacteria	Bifidobacteriales	Bifidobacteriaceae	Bifidobacterium
ASD17	2	Non-Response	Bifidobacterium longum subsp. suillum	99.583	subspecies	Bacteria	Actinobacteria	Actinobacteria	Bifidobacteriales	Bifidobacteriaceae	Bifidobacterium
ASD42	2	Response	Enterococcus faecium	99.752	species	Bacteria	Firmicutes	Bacilli	Lactobacillales	Enterococcaceae	Enterococcus
ASD14	3	Non-Response	Shigella flexneri	100	species	Bacteria	Proteobacteria	Gammaproteobacteria	Enterobacteriales	Enterobacteriaceae	Shigella
ASD17	2	Non-Response	Phocaeicola dorei	100	species	Bacteria	Bacteroidota	Bacteroidia	Bacteroidales	Bacteroidaceae	Phocaeicola
ASD16	3	Non-Response	Enterococcus durans	99.781	species	Bacteria	Firmicutes	Bacilli	Lactobacillales	Enterococcaceae	Enterococcus
ASD16	3	Non-Response	Enterococcus durans	99.802	species	Bacteria	Firmicutes	Bacilli	Lactobacillales	Enterococcaceae	Enterococcus
ASD42	2	Response	Bifidobacterium pseudocatenulatum	100	species	Bacteria	Actinobacteria	Actinobacteria	Bifidobacteriales	Bifidobacteriaceae	Bifidobacterium
ASD17	2	Non-Response	Phocaeicola dorei	100	species	Bacteria	Bacteroidota	Bacteroidia	Bacteroidales	Bacteroidaceae	Phocaeicola
ASD42	2	Response	Enterococcus faecium	100	species	Bacteria	Firmicutes	Bacilli	Lactobacillales	Enterococcaceae	Enterococcus
ASD16	3	Non-Response	Bifidobacterium bifidum	100	species	Bacteria	Actinobacteria	Actinobacteria	Bifidobacteriales	Bifidobacteriaceae	Bifidobacterium
ASD42	2	Response	Enterococcus faecium	100	species	Bacteria	Firmicutes	Bacilli	Lactobacillales	Enterococcaceae	Enterococcus
ASD14	3	Non-Response	Escherichia fergusonii ATCC 35469	99.796	strain	Bacteria	Proteobacteria	Gammaproteobacteria	Enterobacteriales	Enterobacteriaceae	Escherichia
ASD42	2	Response	Enterococcus faecium	100	species	Bacteria	Firmicutes	Bacilli	Lactobacillales	Enterococcaceae	Enterococcus
ASD16	3	Non-Response	Shigella dysenteriae	100	species	Bacteria	Proteobacteria	Gammaproteobacteria	Enterobacteriales	Enterobacteriaceae	Shigella
ASD14	3	Non-Response	Shigella flexneri	100	species	Bacteria	Proteobacteria	Gammaproteobacteria	Enterobacteriales	Enterobacteriaceae	Shigella
ASD16	3	Non-Response	Bifidobacterium longum subsp. suillum	99.583	subspecies	Bacteria	Actinobacteria	Actinobacteria	Bifidobacteriales	Bifidobacteriaceae	Bifidobacterium
ASD14	3	Non-Response	Shigella flexneri	100	species	Bacteria	Proteobacteria	Gammaproteobacteria	Enterobacteriales	Enterobacteriaceae	Shigella
ASD42	2	Response	Enterococcus durans	100	species	Bacteria	Firmicutes	Bacilli	Lactobacillales	Enterococcaceae	Enterococcus
ASD42	2	Response	Enterococcus faecium	100	species	Bacteria	Firmicutes	Bacilli	Lactobacillales	Enterococcaceae	Enterococcus
ASD16	3	Non-Response	Enterobacter quasihormaechei	99.359	species	Bacteria	Proteobacteria	Gammaproteobacteria	Enterobacteriales	Enterobacteriaceae	Enterobacter
ASD14	3	Non-Response	Shigella flexneri	99.778	strain	Bacteria	Proteobacteria	Gammaproteobacteria	Enterobacteriales	Enterobacteriaceae	Shigella
ASD17	2	Non-Response	Bifidobacterium longum subsp. infantis	99.573	subspecies	Bacteria	Actinobacteria	Actinobacteria	Bifidobacteriales	Bifidobacteriaceae	Bifidobacterium
ASD16	3	Non-Response	Parabacteroides distasonis ATCC 8503	98.971	strain	Bacteria	Bacteroidota	Bacteroidia	Bacteroidales	Porphyromonadaceae	Parabacteroides
ASD16	3	Non-Response	Enterococcus faecium	100	species	Bacteria	Firmicutes	Bacilli	Lactobacillales	Enterococcaceae	Enterococcus
ASD14	3	Non-Response	Shigella flexneri	100	species	Bacteria	Proteobacteria	Gammaproteobacteria	Enterobacteriales	Enterobacteriaceae	Shigella
ASD16	3	Non-Response	Enterobacter quasihormaechei	99.387	species	Bacteria	Proteobacteria	Gammaproteobacteria	Enterobacteriales	Enterobacteriaceae	Enterobacter
ASD17	2	Non-Response	Bifidobacterium longum subsp. infantis	99.566	subspecies	Bacteria	Actinobacteria	Actinobacteria	Bifidobacteriales	Bifidobacteriaceae	Bifidobacterium
ASD14	3	Non-Response	Shigella flexneri	100	species	Bacteria	Proteobacteria	Gammaproteobacteria	Enterobacteriales	Enterobacteriaceae	Shigella
ASD42	2	Response	Enterococcus durans	100	species	Bacteria	Firmicutes	Bacilli	Lactobacillales	Enterococcaceae	Enterococcus
ASD16	3	Non-Response	Bifidobacterium longum subsp. suillum	99.559	subspecies	Bacteria	Actinobacteria	Actinobacteria	Bifidobacteriales	Bifidobacteriaceae	Bifidobacterium
ASD16	3	Non-Response	Bifidobacterium longum subsp. suillum	99.524	subspecies	Bacteria	Actinobacteria	Actinobacteria	Bifidobacteriales	Bifidobacteriaceae	Bifidobacterium
ASD16	3	Non-Response	Enterococcus durans	99.784	species	Bacteria	Firmicutes	Bacilli	Lactobacillales	Enterococcaceae	Enterococcus
ASD14	3	Non-Response	Escherichia fergusonii ATCC 35469	99.797	strain	Bacteria	Proteobacteria	Gammaproteobacteria	Enterobacteriales	Enterobacteriaceae	Escherichia
ASD16	3	Non-Response	Bifidobacterium longum subsp. suillum	99.549	subspecies	Bacteria	Actinobacteria	Actinobacteria	Bifidobacteriales	Bifidobacteriaceae	Bifidobacterium
ASD42	2	Response	Enterococcus faecium	100	species	Bacteria	Firmicutes	Bacilli	Lactobacillales	Enterococcaceae	Enterococcus
ASD16	3	Non-Response	Bifidobacterium longum subsp. suillum	99.563	subspecies	Bacteria	Actinobacteria	Actinobacteria	Bifidobacteriales	Bifidobacteriaceae	Bifidobacterium
ASD14	3	Non-Response	Shigella flexneri	100	species	Bacteria	Proteobacteria	Gammaproteobacteria	Enterobacteriales	Enterobacteriaceae	Shigella
ASD16	3	Non-Response	Shigella flexneri	100	species	Bacteria	Proteobacteria	Gammaproteobacteria	Enterobacteriales	Enterobacteriaceae	Shigella
ASD17	2	Non-Response	Bifidobacterium longum subsp. suillum	99.582	subspecies	Bacteria	Actinobacteria	Actinobacteria	Bifidobacteriales	Bifidobacteriaceae	Bifidobacterium
ASD42	2	Response	Enterococcus faecium	100	species	Bacteria	Firmicutes	Bacilli	Lactobacillales	Enterococcaceae	Enterococcus
ASD16	3	Non-Response	Bifidobacterium bifidum	100	species	Bacteria	Actinobacteria	Actinobacteria	Bifidobacteriales	Bifidobacteriaceae	Bifidobacterium
ASD14	3	Non-Response	Shigella flexneri	100	species	Bacteria	Proteobacteria	Gammaproteobacteria	Enterobacteriales	Enterobacteriaceae	Shigella
ASD42	2	Response	Enterococcus faecium	100	species	Bacteria	Firmicutes	Bacilli	Lactobacillales	Enterococcaceae	Enterococcus
ASD42	2	Response	Enterococcus durans	100	species	Bacteria	Firmicutes	Bacilli	Lactobacillales	Enterococcaceae	Enterococcus
ASD17	2	Non-Response	Phocaeicola dorei	100	species	Bacteria	Bacteroidota	Bacteroidia	Bacteroidales	Bacteroidaceae	Phocaeicola
ASD16	3	Non-Response	Enterococcus durans	99.796	species	Bacteria	Firmicutes	Bacilli	Lactobacillales	Enterococcaceae	Enterococcus
ASD42	2	Response	Enterococcus faecium	100	species	Bacteria	Firmicutes	Bacilli	Lactobacillales	Enterococcaceae	Enterococcus
ASD14	3	Non-Response	Escherichia fergusonii ATCC 35469	99.808	strain	Bacteria	Proteobacteria	Gammaproteobacteria	Enterobacteriales	Enterobacteriaceae	Escherichia
ASD42	2	Response	Bifidobacterium longum subsp. suillum	99.474	subspecies	Bacteria	Actinobacteria	Actinobacteria	Bifidobacteriales	Bifidobacteriaceae	Bifidobacterium
ASD42	2	Response	Enterococcus faecium	100	species	Bacteria	Firmicutes	Bacilli	Lactobacillales	Enterococcaceae	Enterococcus
ASD17	2	Non-Response	Eggerthella lenta	99.785	species	Bacteria	Actinobacteria	Coriobacteriia	Coriobacteriales	Coriobacteriaceae	Eggerthella
ASD17	2	Non-Response	Bifidobacterium longum subsp. suillum	99.57	NA	Bacteria	Actinobacteria	Actinobacteria	Bifidobacteriales	Bifidobacteriaceae	Bifidobacterium
ASD16	3	Non-Response	Enterococcus durans	99.798	species	Bacteria	Firmicutes	Bacilli	Lactobacillales	Enterococcaceae	Enterococcus
ASD42	2	Response	Bacteroides cellulosilyticus	99.545	species	Bacteria	Bacteroidota	Bacteroidia	Bacteroidales	Bacteroidaceae	Bacteroides
ASD14	3	Non-Response	Bifidobacterium pseudocatenulatum	100	species	Bacteria	Actinobacteria	Actinobacteria	Bifidobacteriales	Bifidobacteriaceae	Bifidobacterium
ASD14	3	Non-Response	Bifidobacterium pseudocatenulatum	100	species	Bacteria	Actinobacteria	Actinobacteria	Bifidobacteriales	Bifidobacteriaceae	Bifidobacterium
ASD14	3	Non-Response	Shigella flexneri	100	species	Bacteria	Proteobacteria	Gammaproteobacteria	Enterobacteriales	Enterobacteriaceae	Shigella
ASD42	2	Response	Enterococcus faecium	100	species	Bacteria	Firmicutes	Bacilli	Lactobacillales	Enterococcaceae	Enterococcus
ASD42	2	Response	Enterococcus faecium	100	species	Bacteria	Firmicutes	Bacilli	Lactobacillales	Enterococcaceae	Enterococcus
ASD42	2	Response	Enterococcus faecium	100	species	Bacteria	Firmicutes	Bacilli	Lactobacillales	Enterococcaceae	Enterococcus
ASD16	3	Non-Response	Enterococcus durans	100	species	Bacteria	Firmicutes	Bacilli	Lactobacillales	Enterococcaceae	Enterococcus
ASD16	3	Non-Response	Bacteroides fragilis NCTC 9343	99.602	strain	Bacteria	Bacteroidota	Bacteroidia	Bacteroidales	Bacteroidaceae	Bacteroides
ASD42	2	Response	Phocaeicola vulgatus ATCC 8482	99.777	strain	Bacteria	Bacteroidota	Bacteroidia	Bacteroidales	Bacteroidaceae	Phocaeicola
ASD16	3	Non-Response	Bifidobacterium pseudocatenulatum	100	species	Bacteria	Actinobacteria	Actinobacteria	Bifidobacteriales	Bifidobacteriaceae	Bifidobacterium
ASD16	3	Non-Response	Enterococcus durans	99.632	species	Bacteria	Firmicutes	Bacilli	Lactobacillales	Enterococcaceae	Enterococcus
ASD17	2	Non-Response	Bacteroides caccae	99.551	species	Bacteria	Bacteroidota	Bacteroidia	Bacteroidales	Bacteroidaceae	Bacteroides
ASD14	3	Non-Response	Shigella flexneri	100	species	Bacteria	Proteobacteria	Gammaproteobacteria	Enterobacteriales	Enterobacteriaceae	Shigella
ASD42	2	Response	Enterococcus durans	100	species	Bacteria	Firmicutes	Bacilli	Lactobacillales	Enterococcaceae	Enterococcus
ASD14	3	Non-Response	Shigella flexneri	99.805	strain	Bacteria	Proteobacteria	Gammaproteobacteria	Enterobacteriales	Enterobacteriaceae	Shigella
ASD16	3	Non-Response	Escherichia fergusonii ATCC 35469	100	species	Bacteria	Proteobacteria	Gammaproteobacteria	Enterobacteriales	Enterobacteriaceae	Escherichia
ASD42	2	Response	Bifidobacterium pseudocatenulatum	100	species	Bacteria	Actinobacteria	Actinobacteria	Bifidobacteriales	Bifidobacteriaceae	Bifidobacterium
ASD16	3	Non-Response	Hungatella effluvii	99.588	species	Bacteria	Firmicutes	Clostridia	Lachnospirales	Lachnospiraceae	Hungatella
ASD42	2	Response	Bifidobacterium longum subsp. suillum	99.545	subspecies	Bacteria	Actinobacteria	Actinobacteria	Bifidobacteriales	Bifidobacteriaceae	Bifidobacterium
ASD16	3	Non-Response	Bifidobacterium longum subsp. suillum	99.567	subspecies	Bacteria	Actinobacteria	Actinobacteria	Bifidobacteriales	Bifidobacteriaceae	Bifidobacterium
ASD42	2	Response	Enterococcus faecium	100	species	Bacteria	Firmicutes	Bacilli	Lactobacillales	Enterococcaceae	Enterococcus
ASD42	2	Response	Enterococcus faecium	100	species	Bacteria	Firmicutes	Bacilli	Lactobacillales	Enterococcaceae	Enterococcus
ASD16	3	Non-Response	Bacteroides fragilis NCTC 9343x	97.921	strain	Bacteria	Bacteroidota	Bacteroidia	Bacteroidales	Bacteroidaceae	Bacteroides
ASD14	3	Non-Response	Shigella flexneri	99.773	strain	Bacteria	Proteobacteria	Gammaproteobacteria	Enterobacteriales	Enterobacteriaceae	Shigella
ASD42	2	Response	Enterococcus durans	100	species	Bacteria	Firmicutes	Bacilli	Lactobacillales	Enterococcaceae	Enterococcus
ASD42	2	Response	Enterococcus faecium	100	species	Bacteria	Firmicutes	Bacilli	Lactobacillales	Enterococcaceae	Enterococcus
ASD16	3	Non-Response	Bifidobacterium longum subsp. suillum	99.435	subspecies	Bacteria	Actinobacteria	Actinobacteria	Bifidobacteriales	Bifidobacteriaceae	Bifidobacterium
ASD42	2	Response	Bifidobacterium longum subsp. suillum	99.571	subspecies	Bacteria	Actinobacteria	Actinobacteria	Bifidobacteriales	Bifidobacteriaceae	Bifidobacterium
ASD42	2	Response	Enterococcus faecium	100	species	Bacteria	Firmicutes	Bacilli	Lactobacillales	Enterococcaceae	Enterococcus
ASD14	3	Non-Response	Shigella flexneri	100	species	Bacteria	Proteobacteria	Gammaproteobacteria	Enterobacteriales	Enterobacteriaceae	Shigella
ASD16	3	Non-Response	Enterobacter quasihormaechei	99.406	species	Bacteria	Proteobacteria	Gammaproteobacteria	Enterobacteriales	Enterobacteriaceae	Enterobacter
ASD16	3	Non-Response	Enterococcus durans	100	NA	Bacteria	Firmicutes	Bacilli	Lactobacillales	Enterococcaceae	Enterococcus
ASD17	2	Non-Response	Bifidobacterium longum subsp. infantis	99.575	subspecies	Bacteria	Actinobacteria	Actinobacteria	Bifidobacteriales	Bifidobacteriaceae	Bifidobacterium
ASD16	3	Non-Response	Enterobacter quasihormaechei	99.416	species	Bacteria	Proteobacteria	Gammaproteobacteria	Enterobacteriales	Enterobacteriaceae	Enterobacter
ASD16	3	Non-Response	Shigella flexneri	100	species	Bacteria	Proteobacteria	Gammaproteobacteria	Enterobacteriales	Enterobacteriaceae	Shigella
ASD42	2	Response	Bifidobacterium longum subsp. infantis	99.537	subspecies	Bacteria	Actinobacteria	Actinobacteria	Bifidobacteriales	Bifidobacteriaceae	Bifidobacterium
ASD14	3	Non-Response	Shigella flexneri	100	species	Bacteria	Proteobacteria	Gammaproteobacteria	Enterobacteriales	Enterobacteriaceae	Shigella
ASD42	2	Response	Enterococcus durans	100	species	Bacteria	Firmicutes	Bacilli	Lactobacillales	Enterococcaceae	Enterococcus
ASD16	3	Non-Response	Limosilactobacillus oris	99.402	species	Bacteria	Firmicutes	Bacilli	Lactobacillales	Lactobacillaceae	Limosilactobacillus
ASD14	3	Non-Response	Bifidobacterium catenulatum	100	species	Bacteria	Actinobacteria	Actinobacteria	Bifidobacteriales	Bifidobacteriaceae	Bifidobacterium
ASD17	2	Non-Response	Bifidobacterium longum subsp. suillum	99.571	subspecies	Bacteria	Actinobacteria	Actinobacteria	Bifidobacteriales	Bifidobacteriaceae	Bifidobacterium
ASD17	3	Non-Response	Shigella flexneri	100	species	Bacteria	Proteobacteria	Gammaproteobacteria	Enterobacteriales	Enterobacteriaceae	Shigella
ASD17	3	Non-Response	Bifidobacterium longum subsp. suillum	99.574	subspecies	Bacteria	Actinobacteria	Actinobacteria	Bifidobacteriales	Bifidobacteriaceae	Bifidobacterium
ASD17	3	Non-Response	Shigella flexneri	100	species	Bacteria	Proteobacteria	Gammaproteobacteria	Enterobacteriales	Enterobacteriaceae	Shigella
ASD17	3	Non-Response	Bacteroides ovatus	99.379	species	Bacteria	Bacteroidota	Bacteroidia	Bacteroidales	Bacteroidaceae	Bacteroides
ASD17	3	Non-Response	Phocaeicola dorei	100	species	Bacteria	Bacteroidota	Bacteroidia	Bacteroidales	Bacteroidaceae	Phocaeicola
ASD17	3	Non-Response	Shigella flexneri	100	species	Bacteria	Proteobacteria	Gammaproteobacteria	Enterobacteriales	Enterobacteriaceae	Shigella
ASD17	3	Non-Response	Bacteroides ovatus	99.103	species	Bacteria	Bacteroidota	Bacteroidia	Bacteroidales	Bacteroidaceae	Bacteroides
ASD17	3	Non-Response	Bifidobacterium longum subsp. suillum	99.585	subspecies	Bacteria	Actinobacteria	Actinobacteria	Bifidobacteriales	Bifidobacteriaceae	Bifidobacterium
ASD17	3	Non-Response	Shigella flexneri	100	species	Bacteria	Proteobacteria	Gammaproteobacteria	Enterobacteriales	Enterobacteriaceae	Shigella
ASD17	3	Non-Response	Bifidobacterium catenulatum	100	species	Bacteria	Actinobacteria	Actinobacteria	Bifidobacteriales	Bifidobacteriaceae	Bifidobacterium
ASD17	3	Non-Response	Bacteroides caccae	99.559	species	Bacteria	Bacteroidota	Bacteroidia	Bacteroidales	Bacteroidaceae	Bacteroides
ASD17	3	Non-Response	Shigella flexneri	100	species	Bacteria	Proteobacteria	Gammaproteobacteria	Enterobacteriales	Enterobacteriaceae	Shigella
ASD17	3	Non-Response	Bifidobacterium pseudocatenulatum	100	species	Bacteria	Actinobacteria	Actinobacteria	Bifidobacteriales	Bifidobacteriaceae	Bifidobacterium
ASD2	3	Response	Klebsiella pneumoniae	99.775	species	Bacteria	Proteobacteria	Gammaproteobacteria	Enterobacteriales	Enterobacteriaceae	Klebsiella
ASD14	1	Non-Response	Shigella dysenteriae	100	species	Bacteria	Proteobacteria	Gammaproteobacteria	Enterobacteriales	Enterobacteriaceae	Shigella
ASD4	3	Non-Response	Phocaeicola vulgatus ATCC 8482	99.244	strain	Bacteria	Bacteroidota	Bacteroidia	Bacteroidales	Bacteroidaceae	Phocaeicola
ASD4	3	Non-Response	Phocaeicola vulgatus ATCC 8482	99.242	strain	Bacteria	Bacteroidota	Bacteroidia	Bacteroidales	Bacteroidaceae	Phocaeicola
ASD14	1	Non-Response	Phocaeicola vulgatus ATCC 8482	99.261	strain	Bacteria	Bacteroidota	Bacteroidia	Bacteroidales	Bacteroidaceae	Phocaeicola
ASD2	3	Response	Bacteroides fragilis NCTC 9343	99.757	strain	Bacteria	Bacteroidota	Bacteroidia	Bacteroidales	Bacteroidaceae	Bacteroides
ASD14	2	Non-Response	Parabacteroides distasonis ATCC 8503	99.563	strain	Bacteria	Bacteroidota	Bacteroidia	Bacteroidales	Porphyromonadaceae	Parabacteroides
ASD14	1	Non-Response	Shigella dysenteriae	100	species	Bacteria	Proteobacteria	Gammaproteobacteria	Enterobacteriales	Enterobacteriaceae	Shigella
ASD16	2	Non-Response	Escherichia fergusonii ATCC 35469	99.516	strain	Bacteria	Proteobacteria	Gammaproteobacteria	Enterobacteriales	Enterobacteriaceae	Escherichia
ASD4	3	Non-Response	Bilophila wadsworthia	99.757	species	Bacteria	Proteobacteria	Deltaproteobacteria	Desulfovibrionales	Desulfovibrionaceae	Bilophila
ASD4	3	Non-Response	Dorea longicatena	99.765	species	Bacteria	Firmicutes	Clostridia	Clostridiales	Lachnospiraceae	Dorea
ASD14	2	Non-Response	Bacteroides fragilis NCTC 9343	100	strain	Bacteria	Bacteroidota	Bacteroidia	Bacteroidales	Bacteroidaceae	Bacteroides
ASD2	3	Response	Klebsiella pneumoniae	99.774	species	Bacteria	Proteobacteria	Gammaproteobacteria	Enterobacteriales	Enterobacteriaceae	Klebsiella
ASD14	1	Non-Response	Lacrimispora indolisx	96.183	strain	Bacteria	Firmicutes	Clostridia	Lachnospirales	Lachnospiraceae	Lacrimispora
ASD2	2	Response	Odoribacter splanchnicus	99.111	species	Bacteria	Bacteroidota	Bacteroidia	Bacteroidales	[Odoribacteraceae]	Odoribacter
ASD2	2	Response	Enterococcus durans	100	species	Bacteria	Firmicutes	Bacilli	Lactobacillales	Enterococcaceae	Enterococcus
ASD14	2	Non-Response	Shigella flexneri	99.775	species	Bacteria	Proteobacteria	Gammaproteobacteria	Enterobacteriales	Enterobacteriaceae	Shigella
ASD16	2	Non-Response	Shigella dysenteriae	100	species	Bacteria	Proteobacteria	Gammaproteobacteria	Enterobacteriales	Enterobacteriaceae	Shigella
ASD2	2	Response	Bacteroides fragilis NCTC 9343	100	strain	Bacteria	Bacteroidota	Bacteroidia	Bacteroidales	Bacteroidaceae	Bacteroides
ASD14	1	Non-Response	Phocaeicola vulgatus ATCC 8482	99.208	strain	Bacteria	Bacteroidota	Bacteroidia	Bacteroidales	Bacteroidaceae	Phocaeicola
ASD2	2	Response	Varibaculum timonense	100	species	Bacteria	Actinobacteria	Actinobacteria	Actinomycetales	Actinomycetaceae	Varibaculum
ASD14	1	Non-Response	Blautia provencensisx	98.387	strain	Bacteria	Firmicutes	Clostridia	Clostridiales	Lachnospiraceae	Blautia
ASD4	3	Non-Response	Hungatella hathewayi	99.031	species	Bacteria	Firmicutes	Clostridia	Lachnospirales	Lachnospiraceae	Hungatella
ASD14	1	Non-Response	Shigella flexneri	100	species	Bacteria	Proteobacteria	Gammaproteobacteria	Enterobacteriales	Enterobacteriaceae	Shigella
ASD2	2	Response	Coprobacillus cateniformis JCM 10604x	98.614	strain	Bacteria	Firmicutes	Erysipelotrichi	Erysipelotrichales	Erysipelotrichaceae	Coprobacillus
ASD2	3	Response	Shigella dysenteriae	100	species	Bacteria	Proteobacteria	Gammaproteobacteria	Enterobacteriales	Enterobacteriaceae	Shigella
ASD16	2	Non-Response	Enterococcus faecium	100	species	Bacteria	Firmicutes	Bacilli	Lactobacillales	Enterococcaceae	Enterococcus
ASD2	3	Response	Bacteroides fragilis NCTC 9343	100	strain	Bacteria	Bacteroidota	Bacteroidia	Bacteroidales	Bacteroidaceae	Bacteroides
ASD2	3	Response	Klebsiella pneumoniae	99.776	species	Bacteria	Proteobacteria	Gammaproteobacteria	Enterobacteriales	Enterobacteriaceae	Klebsiella
ASD2	3	Response	Bacteroides fragilis NCTC 9343	100	strain	Bacteria	Bacteroidota	Bacteroidia	Bacteroidales	Bacteroidaceae	Bacteroides
ASD2	3	Response	Bacteroides fragilis NCTC 9343	100	strain	Bacteria	Bacteroidota	Bacteroidia	Bacteroidales	Bacteroidaceae	Bacteroides
ASD2	3	Response	Klebsiella pneumoniae	99.789	species	Bacteria	Proteobacteria	Gammaproteobacteria	Enterobacteriales	Enterobacteriaceae	Klebsiella
ASD4	3	Non-Response	Bacteroides fragilis NCTC 9343	100	strain	Bacteria	Bacteroidota	Bacteroidia	Bacteroidales	Bacteroidaceae	Bacteroides
ASD2	2	Response	Bilophila wadsworthia	99.773	species	Bacteria	Proteobacteria	Deltaproteobacteria	Desulfovibrionales	Desulfovibrionaceae	Bilophila
ASD4	1	Non-Response	Enterococcus durans	100	species	Bacteria	Firmicutes	Bacilli	Lactobacillales	Enterococcaceae	Enterococcus
ASD4	1	Non-Response	Enterococcus durans	100	species	Bacteria	Firmicutes	Bacilli	Lactobacillales	Enterococcaceae	Enterococcus
ASD4	2	Non-Response	Enterococcus avium ATCC 14025	99.791	strain	Bacteria	Firmicutes	Bacilli	Lactobacillales	Enterococcaceae	Enterococcus
ASD4	2	Non-Response	Shigella flexneri	99.788	species	Bacteria	Proteobacteria	Gammaproteobacteria	Enterobacteriales	Enterobacteriaceae	Shigella
ASD4	2	Non-Response	Streptococcus pasteurianus	100	species	Bacteria	Firmicutes	Bacilli	Lactobacillales	Streptococcaceae	Streptococcus
ASD4	2	Non-Response	Enterococcus avium ATCC 14025	100	strain	Bacteria	Firmicutes	Bacilli	Lactobacillales	Enterococcaceae	Enterococcus
ASD4	1	Non-Response	Klebsiella pneumoniae	99.58	species	Bacteria	Proteobacteria	Gammaproteobacteria	Enterobacteriales	Enterobacteriaceae	Klebsiella
ASD4	2	Non-Response	Streptococcus pasteurianus	100	species	Bacteria	Firmicutes	Bacilli	Lactobacillales	Streptococcaceae	Streptococcus
ASD4	2	Non-Response	Enterococcus avium ATCC 14025	100	strain	Bacteria	Firmicutes	Bacilli	Lactobacillales	Enterococcaceae	Enterococcus
ASD4	2	Non-Response	Enterococcus avium ATCC 14025	100	strain	Bacteria	Firmicutes	Bacilli	Lactobacillales	Enterococcaceae	Enterococcus
ASD4	2	Non-Response	Enterococcus avium ATCC 14025	100	strain	Bacteria	Firmicutes	Bacilli	Lactobacillales	Enterococcaceae	Enterococcus
ASD4	2	Non-Response	Streptococcus pasteurianus	100	species	Bacteria	Firmicutes	Bacilli	Lactobacillales	Streptococcaceae	Streptococcus
ASD4	2	Non-Response	Enterococcus avium ATCC 14025	100	strain	Bacteria	Firmicutes	Bacilli	Lactobacillales	Enterococcaceae	Enterococcus
ASD4	1	Non-Response	Enterococcus durans	100	species	Bacteria	Firmicutes	Bacilli	Lactobacillales	Enterococcaceae	Enterococcus
ASD4	2	Non-Response	Streptococcus pasteurianus	100	species	Bacteria	Firmicutes	Bacilli	Lactobacillales	Streptococcaceae	Streptococcus
ASD4	1	Non-Response	Klebsiella pneumoniae	99.577	species	Bacteria	Proteobacteria	Gammaproteobacteria	Enterobacteriales	Enterobacteriaceae	Klebsiella
ASD4	2	Non-Response	Shigella flexneri	99.785	species	Bacteria	Proteobacteria	Gammaproteobacteria	Enterobacteriales	Enterobacteriaceae	Shigella
ASD4	2	Non-Response	Streptococcus pasteurianus	100	species	Bacteria	Firmicutes	Bacilli	Lactobacillales	Streptococcaceae	Streptococcus
ASD4	2	Non-Response	Enterococcus avium ATCC 14025	100	strain	Bacteria	Firmicutes	Bacilli	Lactobacillales	Enterococcaceae	Enterococcus
ASD4	1	Non-Response	Enterococcus durans	100	species	Bacteria	Firmicutes	Bacilli	Lactobacillales	Enterococcaceae	Enterococcus
ASD4	1	Non-Response	Klebsiella pneumoniae	99.595	species	Bacteria	Proteobacteria	Gammaproteobacteria	Enterobacteriales	Enterobacteriaceae	Klebsiella
ASD4	1	Non-Response	Enterococcus durans	100	species	Bacteria	Firmicutes	Bacilli	Lactobacillales	Enterococcaceae	Enterococcus
ASD4	2	Non-Response	Streptococcus pasteurianus	100	species	Bacteria	Firmicutes	Bacilli	Lactobacillales	Streptococcaceae	Streptococcus
ASD4	1	Non-Response	Enterococcus durans	100	species	Bacteria	Firmicutes	Bacilli	Lactobacillales	Enterococcaceae	Enterococcus
ASD4	2	Non-Response	Streptococcus pasteurianus	100	species	Bacteria	Firmicutes	Bacilli	Lactobacillales	Streptococcaceae	Streptococcus
ASD4	2	Non-Response	Streptococcus pasteurianus	100	species	Bacteria	Firmicutes	Bacilli	Lactobacillales	Streptococcaceae	Streptococcus
ASD4	2	Non-Response	Enterococcus avium ATCC 14025	100	strain	Bacteria	Firmicutes	Bacilli	Lactobacillales	Enterococcaceae	Enterococcus
ASD4	2	Non-Response	Enterococcus avium ATCC 14025	100	strain	Bacteria	Firmicutes	Bacilli	Lactobacillales	Enterococcaceae	Enterococcus
ASD4	2	Non-Response	Streptococcus pasteurianus	100	species	Bacteria	Firmicutes	Bacilli	Lactobacillales	Streptococcaceae	Streptococcus
ASD4	2	Non-Response	Streptococcus pasteurianus	100	species	Bacteria	Firmicutes	Bacilli	Lactobacillales	Streptococcaceae	Streptococcus
ASD4	2	Non-Response	Enterococcus avium ATCC 14025	100	strain	Bacteria	Firmicutes	Bacilli	Lactobacillales	Enterococcaceae	Enterococcus
ASD4	1	Non-Response	Klebsiella variicola	100	species	Bacteria	Proteobacteria	Gammaproteobacteria	Enterobacteriales	Enterobacteriaceae	Klebsiella
ASD4	1	Non-Response	Enterococcus durans	100	species	Bacteria	Firmicutes	Bacilli	Lactobacillales	Enterococcaceae	Enterococcus
ASD4	2	Non-Response	Streptococcus pasteurianus	100	species	Bacteria	Firmicutes	Bacilli	Lactobacillales	Streptococcaceae	Streptococcus
ASD4	2	Non-Response	Escherichia fergusonii ATCC 35469	99.789	species	Bacteria	Proteobacteria	Gammaproteobacteria	Enterobacteriales	Enterobacteriaceae	Escherichia
ASD4	2	Non-Response	Enterococcus avium ATCC 14025	100	strain	Bacteria	Firmicutes	Bacilli	Lactobacillales	Enterococcaceae	Enterococcus
ASD4	1	Non-Response	Klebsiella pneumoniae	99.577	species	Bacteria	Proteobacteria	Gammaproteobacteria	Enterobacteriales	Enterobacteriaceae	Klebsiella
ASD4	1	Non-Response	Enterococcus durans	100	species	Bacteria	Firmicutes	Bacilli	Lactobacillales	Enterococcaceae	Enterococcus
ASD4	2	Non-Response	Streptococcus pasteurianus	100	species	Bacteria	Firmicutes	Bacilli	Lactobacillales	Streptococcaceae	Streptococcus
ASD4	2	Non-Response	Enterococcus avium ATCC 14025	100	strain	Bacteria	Firmicutes	Bacilli	Lactobacillales	Enterococcaceae	Enterococcus
ASD4	2	Non-Response	Shigella flexneri	100	species	Bacteria	Proteobacteria	Gammaproteobacteria	Enterobacteriales	Enterobacteriaceae	Shigella
ASD4	2	Non-Response	Enterococcus avium ATCC 14025	100	strain	Bacteria	Firmicutes	Bacilli	Lactobacillales	Enterococcaceae	Enterococcus
ASD4	2	Non-Response	Enterococcus avium ATCC 14025	100	strain	Bacteria	Firmicutes	Bacilli	Lactobacillales	Enterococcaceae	Enterococcus
ASD4	2	Non-Response	Enterococcus avium ATCC 14025	100	strain	Bacteria	Firmicutes	Bacilli	Lactobacillales	Enterococcaceae	Enterococcus
ASD4	2	Non-Response	Shigella dysenteriae	99.778	species	Bacteria	Proteobacteria	Gammaproteobacteria	Enterobacteriales	Enterobacteriaceae	Shigella
ASD4	2	Non-Response	Streptococcus pasteurianus	100	species	Bacteria	Firmicutes	Bacilli	Lactobacillales	Streptococcaceae	Streptococcus
ASD4	1	Non-Response	Enterococcus durans	100	species	Bacteria	Firmicutes	Bacilli	Lactobacillales	Enterococcaceae	Enterococcus
ASD4	1	Non-Response	Klebsiella pneumoniae	99.793	species	Bacteria	Proteobacteria	Gammaproteobacteria	Enterobacteriales	Enterobacteriaceae	Klebsiella
ASD4	2	Non-Response	Streptococcus pasteurianus	100	species	Bacteria	Firmicutes	Bacilli	Lactobacillales	Streptococcaceae	Streptococcus
ASD4	2	Non-Response	Enterococcus avium ATCC 14025	99.789	strain	Bacteria	Firmicutes	Bacilli	Lactobacillales	Enterococcaceae	Enterococcus
ASD4	2	Non-Response	Enterococcus avium ATCC 14025	100	strain	Bacteria	Firmicutes	Bacilli	Lactobacillales	Enterococcaceae	Enterococcus
ASD4	1	Non-Response	Klebsiella pneumoniae	99.587	species	Bacteria	Proteobacteria	Gammaproteobacteria	Enterobacteriales	Enterobacteriaceae	Klebsiella
ASD4	2	Non-Response	Enterococcus avium ATCC 14025	100	strain	Bacteria	Firmicutes	Bacilli	Lactobacillales	Enterococcaceae	Enterococcus
ASD4	2	Non-Response	Escherichia coli	99.772	species	Bacteria	Proteobacteria	Gammaproteobacteria	Enterobacteriales	Enterobacteriaceae	Escherichia
ASD4	1	Non-Response	Enterococcus durans	100	species	Bacteria	Firmicutes	Bacilli	Lactobacillales	Enterococcaceae	Enterococcus
ASD4	2	Non-Response	Escherichia fergusonii ATCC 35469	99.796	species	Bacteria	Proteobacteria	Gammaproteobacteria	Enterobacteriales	Enterobacteriaceae	Escherichia
ASD4	2	Non-Response	Enterococcus avium ATCC 14025	100	strain	Bacteria	Firmicutes	Bacilli	Lactobacillales	Enterococcaceae	Enterococcus
ASD4	2	Non-Response	Klebsiella pneumoniae	99.786	subspecies	Bacteria	Proteobacteria	Gammaproteobacteria	Enterobacteriales	Enterobacteriaceae	Klebsiella
ASD4	2	Non-Response	Streptococcus pasteurianus	100	species	Bacteria	Firmicutes	Bacilli	Lactobacillales	Streptococcaceae	Streptococcus
ASD4	2	Non-Response	Streptococcus pasteurianus	100	species	Bacteria	Firmicutes	Bacilli	Lactobacillales	Streptococcaceae	Streptococcus
ASD4	2	Non-Response	Enterococcus avium ATCC 14025	100	strain	Bacteria	Firmicutes	Bacilli	Lactobacillales	Enterococcaceae	Enterococcus
ASD4	2	Non-Response	Streptococcus pasteurianus	100	species	Bacteria	Firmicutes	Bacilli	Lactobacillales	Streptococcaceae	Streptococcus
ASD4	2	Non-Response	Enterococcus avium ATCC 14025	100	strain	Bacteria	Firmicutes	Bacilli	Lactobacillales	Enterococcaceae	Enterococcus
ASD4	2	Non-Response	Enterococcus avium ATCC 14025	100	strain	Bacteria	Firmicutes	Bacilli	Lactobacillales	Enterococcaceae	Enterococcus
ASD4	2	Non-Response	Streptococcus pasteurianus	100	species	Bacteria	Firmicutes	Bacilli	Lactobacillales	Streptococcaceae	Streptococcus
ASD4	1	Non-Response	Enterococcus durans	100	species	Bacteria	Firmicutes	Bacilli	Lactobacillales	Enterococcaceae	Enterococcus
ASD4	2	Non-Response	Enterococcus avium ATCC 14025	100	strain	Bacteria	Firmicutes	Bacilli	Lactobacillales	Enterococcaceae	Enterococcus
ASD4	1	Non-Response	Enterococcus faecium	100	species	Bacteria	Firmicutes	Bacilli	Lactobacillales	Enterococcaceae	Enterococcus
ASD4	2	Non-Response	Streptococcus pasteurianus	100	species	Bacteria	Firmicutes	Bacilli	Lactobacillales	Streptococcaceae	Streptococcus
ASD4	2	Non-Response	Enterococcus avium ATCC 14025	100	strain	Bacteria	Firmicutes	Bacilli	Lactobacillales	Enterococcaceae	Enterococcus
ASD4	2	Non-Response	Streptococcus pasteurianus	100	species	Bacteria	Firmicutes	Bacilli	Lactobacillales	Streptococcaceae	Streptococcus
ASD4	2	Non-Response	Klebsiella pneumoniae	99.588	species	Bacteria	Proteobacteria	Gammaproteobacteria	Enterobacteriales	Enterobacteriaceae	Klebsiella
ASD4	1	Non-Response	Enterococcus durans	100	species	Bacteria	Firmicutes	Bacilli	Lactobacillales	Enterococcaceae	Enterococcus
ASD4	2	Non-Response	Shigella dysenteriae	99.79	species	Bacteria	Proteobacteria	Gammaproteobacteria	Enterobacteriales	Enterobacteriaceae	Shigella
ASD4	2	Non-Response	Streptococcus pasteurianus	100	species	Bacteria	Firmicutes	Bacilli	Lactobacillales	Streptococcaceae	Streptococcus
ASD4	2	Non-Response	Streptococcus pasteurianus	100	species	Bacteria	Firmicutes	Bacilli	Lactobacillales	Streptococcaceae	Streptococcus
ASD4	2	Non-Response	Enterococcus avium ATCC 14025	99.787	strain	Bacteria	Firmicutes	Bacilli	Lactobacillales	Enterococcaceae	Enterococcus
ASD4	2	Non-Response	Enterococcus avium ATCC 14025	100	strain	Bacteria	Firmicutes	Bacilli	Lactobacillales	Enterococcaceae	Enterococcus
ASD4	2	Non-Response	Enterococcus avium ATCC 14025	100	strain	Bacteria	Firmicutes	Bacilli	Lactobacillales	Enterococcaceae	Enterococcus
ASD4	2	Non-Response	Enterococcus avium ATCC 14025	100	strain	Bacteria	Firmicutes	Bacilli	Lactobacillales	Enterococcaceae	Enterococcus
ASD4	2	Non-Response	Streptococcus pasteurianus	100	species	Bacteria	Firmicutes	Bacilli	Lactobacillales	Streptococcaceae	Streptococcus
ASD4	2	Non-Response	Enterococcus avium ATCC 14025	100	strain	Bacteria	Firmicutes	Bacilli	Lactobacillales	Enterococcaceae	Enterococcus
ASD4	2	Non-Response	Enterococcus avium ATCC 14025	100	strain	Bacteria	Firmicutes	Bacilli	Lactobacillales	Enterococcaceae	Enterococcus
ASD4	1	Non-Response	Enterococcus durans	100	species	Bacteria	Firmicutes	Bacilli	Lactobacillales	Enterococcaceae	Enterococcus
ASD4	2	Non-Response	Streptococcus pasteurianus	100	species	Bacteria	Firmicutes	Bacilli	Lactobacillales	Streptococcaceae	Streptococcus
ASD4	2	Non-Response	Enterococcus avium ATCC 14025	100	strain	Bacteria	Firmicutes	Bacilli	Lactobacillales	Enterococcaceae	Enterococcus
ASD4	1	Non-Response	Klebsiella variicola	100	species	Bacteria	Proteobacteria	Gammaproteobacteria	Enterobacteriales	Enterobacteriaceae	Klebsiella
ASD4	2	Non-Response	Shigella dysenteriae	99.771	species	Bacteria	Proteobacteria	Gammaproteobacteria	Enterobacteriales	Enterobacteriaceae	Shigella
ASD4	2	Non-Response	Streptococcus pasteurianus	100	species	Bacteria	Firmicutes	Bacilli	Lactobacillales	Streptococcaceae	Streptococcus
ASD4	1	Non-Response	Klebsiella pneumoniae	99.593	species	Bacteria	Proteobacteria	Gammaproteobacteria	Enterobacteriales	Enterobacteriaceae	Klebsiella
ASD4	2	Non-Response	Enterococcus avium ATCC 14025	100	strain	Bacteria	Firmicutes	Bacilli	Lactobacillales	Enterococcaceae	Enterococcus
ASD4	1	Non-Response	Enterococcus durans	100	species	Bacteria	Firmicutes	Bacilli	Lactobacillales	Enterococcaceae	Enterococcus
ASD4	1	Non-Response	Klebsiella pneumoniae	99.584	species	Bacteria	Proteobacteria	Gammaproteobacteria	Enterobacteriales	Enterobacteriaceae	Klebsiella
ASD4	2	Non-Response	Shigella flexneri	100	species	Bacteria	Proteobacteria	Gammaproteobacteria	Enterobacteriales	Enterobacteriaceae	Shigella
ASD4	2	Non-Response	Escherichia fergusonii ATCC 35469	99.79	species	Bacteria	Proteobacteria	Gammaproteobacteria	Enterobacteriales	Enterobacteriaceae	Escherichia
ASD4	2	Non-Response	Enterococcus avium ATCC 14025	100	strain	Bacteria	Firmicutes	Bacilli	Lactobacillales	Enterococcaceae	Enterococcus
ASD4	2	Non-Response	Enterococcus avium ATCC 14025	100	strain	Bacteria	Firmicutes	Bacilli	Lactobacillales	Enterococcaceae	Enterococcus
ASD4	1	Non-Response	Enterococcus faecium	100	species	Bacteria	Firmicutes	Bacilli	Lactobacillales	Enterococcaceae	Enterococcus
ASD4	2	Non-Response	Streptococcus pasteurianus	100	species	Bacteria	Firmicutes	Bacilli	Lactobacillales	Streptococcaceae	Streptococcus
ASD4	1	Non-Response	Klebsiella pneumoniae	99.587	species	Bacteria	Proteobacteria	Gammaproteobacteria	Enterobacteriales	Enterobacteriaceae	Klebsiella
ASD4	2	Non-Response	Enterococcus avium ATCC 14025	100	strain	Bacteria	Firmicutes	Bacilli	Lactobacillales	Enterococcaceae	Enterococcus
ASD4	2	Non-Response	Shigella flexneri	99.788	species	Bacteria	Proteobacteria	Gammaproteobacteria	Enterobacteriales	Enterobacteriaceae	Shigella
ASD4	2	Non-Response	Escherichia fergusonii ATCC 35469	99.771	species	Bacteria	Proteobacteria	Gammaproteobacteria	Enterobacteriales	Enterobacteriaceae	Escherichia
ASD4	2	Non-Response	Enterococcus gallinarum	99.787	species	Bacteria	Firmicutes	Bacilli	Lactobacillales	Enterococcaceae	Enterococcus
ASD4	2	Non-Response	Enterococcus avium ATCC 14025	100	strain	Bacteria	Firmicutes	Bacilli	Lactobacillales	Enterococcaceae	Enterococcus
ASD4	1	Non-Response	Enterococcus durans	100	species	Bacteria	Firmicutes	Bacilli	Lactobacillales	Enterococcaceae	Enterococcus
ASD4	2	Non-Response	Streptococcus pasteurianus	100	species	Bacteria	Firmicutes	Bacilli	Lactobacillales	Streptococcaceae	Streptococcus
ASD4	1	Non-Response	Enterococcus durans	100	species	Bacteria	Firmicutes	Bacilli	Lactobacillales	Enterococcaceae	Enterococcus
ASD4	2	Non-Response	Streptococcus pasteurianus	100	species	Bacteria	Firmicutes	Bacilli	Lactobacillales	Streptococcaceae	Streptococcus
ASD4	2	Non-Response	Enterococcus avium ATCC 14025	100	strain	Bacteria	Firmicutes	Bacilli	Lactobacillales	Enterococcaceae	Enterococcus
ASD4	1	Non-Response	Klebsiella variicola	100	species	Bacteria	Proteobacteria	Gammaproteobacteria	Enterobacteriales	Enterobacteriaceae	Klebsiella
ASD4	1	Non-Response	Enterococcus durans	100	species	Bacteria	Firmicutes	Bacilli	Lactobacillales	Enterococcaceae	Enterococcus
ASD4	2	Non-Response	Enterococcus avium ATCC 14025	100	strain	Bacteria	Firmicutes	Bacilli	Lactobacillales	Enterococcaceae	Enterococcus
ASD4	2	Non-Response	Enterococcus avium ATCC 14025	100	strain	Bacteria	Firmicutes	Bacilli	Lactobacillales	Enterococcaceae	Enterococcus
ASD4	1	Non-Response	Klebsiella pneumoniae	99.582	species	Bacteria	Proteobacteria	Gammaproteobacteria	Enterobacteriales	Enterobacteriaceae	Klebsiella
ASD4	2	Non-Response	Enterococcus avium ATCC 14025	100	strain	Bacteria	Firmicutes	Bacilli	Lactobacillales	Enterococcaceae	Enterococcus
ASD4	2	Non-Response	Streptococcus pasteurianus	100	species	Bacteria	Firmicutes	Bacilli	Lactobacillales	Streptococcaceae	Streptococcus
ASD4	2	Non-Response	Enterococcus avium ATCC 14025	100	strain	Bacteria	Firmicutes	Bacilli	Lactobacillales	Enterococcaceae	Enterococcus
ASD4	2	Non-Response	Escherichia fergusonii ATCC 35469	99.791	species	Bacteria	Proteobacteria	Gammaproteobacteria	Enterobacteriales	Enterobacteriaceae	Escherichia
ASD4	1	Non-Response	Klebsiella pneumoniae	99.597	species	Bacteria	Proteobacteria	Gammaproteobacteria	Enterobacteriales	Enterobacteriaceae	Klebsiella
ASD4	2	Non-Response	Enterococcus avium ATCC 14025	100	strain	Bacteria	Firmicutes	Bacilli	Lactobacillales	Enterococcaceae	Enterococcus
ASD4	2	Non-Response	Streptococcus pasteurianus	100	species	Bacteria	Firmicutes	Bacilli	Lactobacillales	Streptococcaceae	Streptococcus
ASD4	1	Non-Response	Klebsiella variicola	100	species	Bacteria	Proteobacteria	Gammaproteobacteria	Enterobacteriales	Enterobacteriaceae	Klebsiella
ASD4	2	Non-Response	Enterococcus avium ATCC 14025	100	strain	Bacteria	Firmicutes	Bacilli	Lactobacillales	Enterococcaceae	Enterococcus
ASD4	2	Non-Response	Enterococcus avium ATCC 14025	100	strain	Bacteria	Firmicutes	Bacilli	Lactobacillales	Enterococcaceae	Enterococcus
ASD4	2	Non-Response	Streptococcus pasteurianus	100	species	Bacteria	Firmicutes	Bacilli	Lactobacillales	Streptococcaceae	Streptococcus
ASD4	2	Non-Response	Streptococcus pasteurianus	100	species	Bacteria	Firmicutes	Bacilli	Lactobacillales	Streptococcaceae	Streptococcus
ASD4	1	Non-Response	Enterococcus durans	100	species	Bacteria	Firmicutes	Bacilli	Lactobacillales	Enterococcaceae	Enterococcus
ASD4	2	Non-Response	Streptococcus pasteurianus	100	species	Bacteria	Firmicutes	Bacilli	Lactobacillales	Streptococcaceae	Streptococcus
ASD4	1	Non-Response	Klebsiella variicola	100	species	Bacteria	Proteobacteria	Gammaproteobacteria	Enterobacteriales	Enterobacteriaceae	Klebsiella
ASD4	2	Non-Response	Enterococcus avium ATCC 14025	99.796	strain	Bacteria	Firmicutes	Bacilli	Lactobacillales	Enterococcaceae	Enterococcus
ASD4	2	Non-Response	Streptococcus pasteurianus	100	species	Bacteria	Firmicutes	Bacilli	Lactobacillales	Streptococcaceae	Streptococcus
ASD4	1	Non-Response	Enterococcus faecium	100	species	Bacteria	Firmicutes	Bacilli	Lactobacillales	Enterococcaceae	Enterococcus
ASD4	2	Non-Response	Shigella flexneri	99.782	species	Bacteria	Proteobacteria	Gammaproteobacteria	Enterobacteriales	Enterobacteriaceae	Shigella
ASD4	2	Non-Response	Enterococcus avium ATCC 14025	100	strain	Bacteria	Firmicutes	Bacilli	Lactobacillales	Enterococcaceae	Enterococcus
ASD4	2	Non-Response	Enterococcus avium ATCC 14025	100	strain	Bacteria	Firmicutes	Bacilli	Lactobacillales	Enterococcaceae	Enterococcus
ASD4	2	Non-Response	Enterococcus avium ATCC 14025	100	strain	Bacteria	Firmicutes	Bacilli	Lactobacillales	Enterococcaceae	Enterococcus
ASD4	1	Non-Response	Enterococcus durans	100	species	Bacteria	Firmicutes	Bacilli	Lactobacillales	Enterococcaceae	Enterococcus
ASD4	2	Non-Response	Streptococcus pasteurianus	100	species	Bacteria	Firmicutes	Bacilli	Lactobacillales	Streptococcaceae	Streptococcus
ASD4	2	Non-Response	Enterococcus avium ATCC 14025	100	species	Bacteria	Firmicutes	Bacilli	Lactobacillales	Enterococcaceae	Enterococcus
ASD4	2	Non-Response	Streptococcus pasteurianus	100	species	Bacteria	Firmicutes	Bacilli	Lactobacillales	Streptococcaceae	Streptococcus
ASD4	2	Non-Response	Enterococcus avium ATCC 14025	100	strain	Bacteria	Firmicutes	Bacilli	Lactobacillales	Enterococcaceae	Enterococcus
ASD4	2	Non-Response	Enterococcus avium ATCC 14025	100	strain	Bacteria	Firmicutes	Bacilli	Lactobacillales	Enterococcaceae	Enterococcus
ASD4	2	Non-Response	Streptococcus pasteurianus	100	species	Bacteria	Firmicutes	Bacilli	Lactobacillales	Streptococcaceae	Streptococcus
ASD4	2	Non-Response	Enterococcus avium ATCC 14025	100	strain	Bacteria	Firmicutes	Bacilli	Lactobacillales	Enterococcaceae	Enterococcus
ASD4	2	Non-Response	Shigella flexneri	99.787	species	Bacteria	Proteobacteria	Gammaproteobacteria	Enterobacteriales	Enterobacteriaceae	Shigella
ASD4	2	Non-Response	Shigella dysenteriae	99.785	species	Bacteria	Proteobacteria	Gammaproteobacteria	Enterobacteriales	Enterobacteriaceae	Shigella
ASD4	1	Non-Response	Klebsiella pneumoniae	99.582	species	Bacteria	Proteobacteria	Gammaproteobacteria	Enterobacteriales	Enterobacteriaceae	Klebsiella
ASD4	2	Non-Response	Enterococcus avium ATCC 14025	100	strain	Bacteria	Firmicutes	Bacilli	Lactobacillales	Enterococcaceae	Enterococcus
ASD4	2	Non-Response	Enterococcus avium ATCC 14025	100	strain	Bacteria	Firmicutes	Bacilli	Lactobacillales	Enterococcaceae	Enterococcus
ASD4	2	Non-Response	Enterococcus avium ATCC 14025	100	strain	Bacteria	Firmicutes	Bacilli	Lactobacillales	Enterococcaceae	Enterococcus
ASD4	2	Non-Response	Streptococcus pasteurianus	100	species	Bacteria	Firmicutes	Bacilli	Lactobacillales	Streptococcaceae	Streptococcus
ASD4	2	Non-Response	Enterococcus avium ATCC 14025	100	strain	Bacteria	Firmicutes	Bacilli	Lactobacillales	Enterococcaceae	Enterococcus
ASD4	2	Non-Response	Enterococcus avium ATCC 14025	100	strain	Bacteria	Firmicutes	Bacilli	Lactobacillales	Enterococcaceae	Enterococcus
ASD4	2	Non-Response	Enterococcus avium ATCC 14025	100	strain	Bacteria	Firmicutes	Bacilli	Lactobacillales	Enterococcaceae	Enterococcus
ASD4	2	Non-Response	Enterococcus avium ATCC 14025	99.79	strain	Bacteria	Firmicutes	Bacilli	Lactobacillales	Enterococcaceae	Enterococcus
ASD4	2	Non-Response	Enterococcus durans	99.788	species	Bacteria	Firmicutes	Bacilli	Lactobacillales	Enterococcaceae	Enterococcus
ASD4	2	Non-Response	Streptococcus pasteurianus	100	species	Bacteria	Firmicutes	Bacilli	Lactobacillales	Streptococcaceae	Streptococcus
ASD4	1	Non-Response	Enterococcus durans	100	species	Bacteria	Firmicutes	Bacilli	Lactobacillales	Enterococcaceae	Enterococcus
ASD4	2	Non-Response	Enterococcus avium ATCC 14025	100	strain	Bacteria	Firmicutes	Bacilli	Lactobacillales	Enterococcaceae	Enterococcus
ASD26	1	Response	Enterococcus faecium	99.77	species	Bacteria	Firmicutes	Bacilli	Lactobacillales	Enterococcaceae	Enterococcus
ASD31	2	Response	Shigella flexneri	100	species	Bacteria	Proteobacteria	Gammaproteobacteria	Enterobacteriales	Enterobacteriaceae	Shigella
ASD25	2	Non-Response	Enterocloster citroniae	100	species	Bacteria	Firmicutes	Clostridia	Lachnospirales	Lachnospiraceae	Enterocloster
ASD31	2	Response	Shigella flexneri	100	species	Bacteria	Proteobacteria	Gammaproteobacteria	Enterobacteriales	Enterobacteriaceae	Shigella
ASD31	2	Response	Coprococcus comes ATCC 27758	99.507	strain	Bacteria	Firmicutes	Clostridia	Clostridiales	Lachnospiraceae	Coprococcus
ASD26	2	Response	Shigella flexneri	100	species	Bacteria	Proteobacteria	Gammaproteobacteria	Enterobacteriales	Enterobacteriaceae	Shigella
ASD28	2	Response	Dorea longicatena	99.718	species	Bacteria	Firmicutes	Clostridia	Clostridiales	Lachnospiraceae	Dorea
ASD26	1	Response	Enterococcus durans	100	species	Bacteria	Firmicutes	Bacilli	Lactobacillales	Enterococcaceae	Enterococcus
ASD25	2	Non-Response	Dorea phocaeensis	100	species	Bacteria	Firmicutes	Clostridia	Clostridiales	Lachnospiraceae	Dorea
ASD24	1	Response	Enterococcus faecium	99.716	species	Bacteria	Firmicutes	Bacilli	Lactobacillales	Enterococcaceae	Enterococcus
ASD28	2	Response	Shigella flexneri	100	species	Bacteria	Proteobacteria	Gammaproteobacteria	Enterobacteriales	Enterobacteriaceae	Shigella
ASD31	2	Response	Shigella flexneri	100	species	Bacteria	Proteobacteria	Gammaproteobacteria	Enterobacteriales	Enterobacteriaceae	Shigella
ASD28	2	Response	Bacteroides uniformis	100	species	Bacteria	Bacteroidota	Bacteroidia	Bacteroidales	Bacteroidaceae	Bacteroides
ASD28	2	Response	Shigella flexneri	100	species	Bacteria	Proteobacteria	Gammaproteobacteria	Enterobacteriales	Enterobacteriaceae	Shigella
ASD29	1	Response	Bacteroides stercoris ATCC 43183x	98.299	strain	Bacteria	Bacteroidota	Bacteroidia	Bacteroidales	Bacteroidaceae	Bacteroides
ASD31	2	Response	Bilophila wadsworthia	99.73	species	Bacteria	Proteobacteria	Deltaproteobacteria	Desulfovibrionales	Desulfovibrionaceae	Bilophila
ASD31	2	Response	Shigella flexneri	100	species	Bacteria	Proteobacteria	Gammaproteobacteria	Enterobacteriales	Enterobacteriaceae	Shigella
ASD31	2	Response	Phocaeicola vulgatus ATCC 8482	100	strain	Bacteria	Bacteroidota	Bacteroidia	Bacteroidales	Bacteroidaceae	Phocaeicola
ASD31	2	Response	Shigella flexneri	100	species	Bacteria	Proteobacteria	Gammaproteobacteria	Enterobacteriales	Enterobacteriaceae	Shigella
ASD28	2	Response	Phocaeicola sartorii JCM 17136 = DSM 21941x	94.837	strain	Bacteria	Bacteroidota	Bacteroidia	Bacteroidales	Bacteroidaceae	Phocaeicola
ASD24	1	Response	Enterococcus faecium	99.743	species	Bacteria	Firmicutes	Bacilli	Lactobacillales	Enterococcaceae	Enterococcus
ASD31	2	Response	Bacteroides cellulosilyticus	100	species	Bacteria	Bacteroidota	Bacteroidia	Bacteroidales	Bacteroidaceae	Bacteroides
ASD26	2	Response	Shigella flexneri	100	species	Bacteria	Proteobacteria	Gammaproteobacteria	Enterobacteriales	Enterobacteriaceae	Shigella
ASD29	1	Response	Escherichia fergusonii ATCC 35469	99.715	species	Bacteria	Proteobacteria	Gammaproteobacteria	Enterobacteriales	Enterobacteriaceae	Escherichia
ASD28	1	Response	Bacteroides thetaiotaomicron	99.746	species	Bacteria	Bacteroidota	Bacteroidia	Bacteroidales	Bacteroidaceae	Bacteroides
ASD28	2	Response	Escherichia fergusonii ATCC 35469	99.479	species	Bacteria	Proteobacteria	Gammaproteobacteria	Enterobacteriales	Enterobacteriaceae	Escherichia
ASD25	2	Non-Response	Bacteroides intestinalis	100	species	Bacteria	Bacteroidota	Bacteroidia	Bacteroidales	Bacteroidaceae	Bacteroides
ASD26	2	Response	Shigella flexneri	100	species	Bacteria	Proteobacteria	Gammaproteobacteria	Enterobacteriales	Enterobacteriaceae	Shigella
ASD26	1	Response	Enterococcus faecium	99.749	species	Bacteria	Firmicutes	Bacilli	Lactobacillales	Enterococcaceae	Enterococcus
ASD25	2	Non-Response	Bacteroides uniformis	99.776	species	Bacteria	Bacteroidota	Bacteroidia	Bacteroidales	Bacteroidaceae	Bacteroides
ASD24	1	Response	Veillonella disparx	98.404	species	Bacteria	Firmicutes	Clostridia	Clostridiales	Veillonellaceae	Veillonella
ASD26	1	Response	Enterococcus durans	100	species	Bacteria	Firmicutes	Bacilli	Lactobacillales	Enterococcaceae	Enterococcus
ASD24	1	Response	Enterococcus faecium	99.711	species	Bacteria	Firmicutes	Bacilli	Lactobacillales	Enterococcaceae	Enterococcus
ASD25	2	Non-Response	Clostridium fessumx	95.745	species	Bacteria	Firmicutes	Clostridia	Clostridiales	Clostridiaceae	Clostridium
ASD28	1	Response	Shigella flexneri	100	species	Bacteria	Proteobacteria	Gammaproteobacteria	Enterobacteriales	Enterobacteriaceae	Shigella
ASD28	2	Response	Shigella flexneri	100	species	Bacteria	Proteobacteria	Gammaproteobacteria	Enterobacteriales	Enterobacteriaceae	Shigella
ASD29	2	Response	Escherichia fergusonii ATCC 35469	99.71	species	Bacteria	Proteobacteria	Gammaproteobacteria	Enterobacteriales	Enterobacteriaceae	Escherichia
ASD29	2	Response	Shigella dysenteriae	100	species	Bacteria	Proteobacteria	Gammaproteobacteria	Enterobacteriales	Enterobacteriaceae	Shigella
ASD25	2	Non-Response	[Clostridium] celerecrescens 18Ax	96.889	species	Bacteria	Firmicutes	Clostridia	Clostridiales	Clostridiaceae	Clostridium
ASD29	2	Response	Streptococcus pasteurianus	100	species	Bacteria	Firmicutes	Bacilli	Lactobacillales	Streptococcaceae	Streptococcus
ASD29	2	Response	Shigella flexneri	100	species	Bacteria	Proteobacteria	Gammaproteobacteria	Enterobacteriales	Enterobacteriaceae	Shigella
ASD29	2	Response	Shigella flexneri	100	species	Bacteria	Proteobacteria	Gammaproteobacteria	Enterobacteriales	Enterobacteriaceae	Shigella
ASD28	2	Response	Dorea longicatena	99.678	species	Bacteria	Firmicutes	Clostridia	Clostridiales	Lachnospiraceae	Dorea
ASD25	2	Non-Response	Bacteroides uniformis	99.781	species	Bacteria	Bacteroidota	Bacteroidia	Bacteroidales	Bacteroidaceae	Bacteroides
ASD31	2	Response	Shigella flexneri	100	species	Bacteria	Proteobacteria	Gammaproteobacteria	Enterobacteriales	Enterobacteriaceae	Shigella
ASD25	2	Non-Response	Drancourtella massiliensis	100	species	Bacteria	Firmicutes	Clostridia	Lachnospirales	Lachnospiraceae	Sellimonas
ASD28	2	Response	Shigella dysenteriae	100	species	Bacteria	Proteobacteria	Gammaproteobacteria	Enterobacteriales	Enterobacteriaceae	Shigella
ASD28	2	Response	Phocaeicola vulgatus ATCC 8482	99.721	strain	Bacteria	Bacteroidota	Bacteroidia	Bacteroidales	Bacteroidaceae	Phocaeicola
ASD24	1	Response	Veillonella atypica	100	species	Bacteria	Firmicutes	Clostridia	Clostridiales	Veillonellaceae	Veillonella
ASD29	2	Response	Shigella flexneri	100	species	Bacteria	Proteobacteria	Gammaproteobacteria	Enterobacteriales	Enterobacteriaceae	Shigella
ASD29	2	Response	Escherichia fergusonii ATCC 35469	100	species	Bacteria	Proteobacteria	Gammaproteobacteria	Enterobacteriales	Enterobacteriaceae	Escherichia
ASD24	1	Response	Enterococcus faecium	99.721	species	Bacteria	Firmicutes	Bacilli	Lactobacillales	Enterococcaceae	Enterococcus
ASD26	2	Response	Shigella flexneri	100	species	Bacteria	Proteobacteria	Gammaproteobacteria	Enterobacteriales	Enterobacteriaceae	Shigella
ASD28	2	Response	Parabacteroides goldsteinii DSM 19448 = WAL 12034	100	species	Bacteria	Bacteroidota	Bacteroidia	Bacteroidales	Porphyromonadaceae	Parabacteroides
ASD26	1	Response	Enterococcus durans	100	species	Bacteria	Firmicutes	Bacilli	Lactobacillales	Enterococcaceae	Enterococcus
ASD2	2	Response	Thomasclavelia ramosa	100	species	Bacteria	Firmicutes	Erysipelotrichia	Erysipelotrichales	Coprobacillaceae	Thomasclavelia
ASD2	3	Response	Ligilactobacillus salivarius	100	species	Bacteria	Firmicutes	Bacilli	Lactobacillales	Lactobacillaceae	Ligilactobacillus
ASD19	1	Response	Shigella flexneri	100	species	Bacteria	Proteobacteria	Gammaproteobacteria	Enterobacteriales	Enterobacteriaceae	Shigella
ASD28	3	Response	Odoribacter splanchnicus	98.983	species	Bacteria	Bacteroidota	Bacteroidia	Bacteroidales	[Odoribacteraceae]	Odoribacter
ASD2	3	Response	Clostridium perfringens ATCC 13124	99.708	strain	Bacteria	Firmicutes	Clostridia	Clostridiales	Clostridiaceae	Clostridium
ASD2	3	Response	Drancourtella massiliensis	100	species	Bacteria	Firmicutes	Clostridia	Lachnospirales	Lachnospiraceae	Sellimonas
ASD2	2	Response	Shigella dysenteriae	100	species	Bacteria	Proteobacteria	Gammaproteobacteria	Enterobacteriales	Enterobacteriaceae	Shigella
ASD2	3	Response	Shigella flexneri	100	species	Bacteria	Proteobacteria	Gammaproteobacteria	Enterobacteriales	Enterobacteriaceae	Shigella
ASD2	2	Response	Limosilactobacillus mucosae	100	species	Bacteria	Firmicutes	Bacilli	Lactobacillales	Lactobacillaceae	Limosilactobacillus
ASD14	1	Non-Response	Bacteroides ovatus	99.446	species	Bacteria	Bacteroidota	Bacteroidia	Bacteroidales	Bacteroidaceae	Bacteroides
ASD2	2	Response	Enterococcus durans	100	species	Bacteria	Firmicutes	Bacilli	Lactobacillales	Enterococcaceae	Enterococcus
ASD19	1	Response	Shigella flexneri	100	species	Bacteria	Proteobacteria	Gammaproteobacteria	Enterobacteriales	Enterobacteriaceae	Shigella
ASD2	3	Response	Escherichia coli	100	species	Bacteria	Proteobacteria	Gammaproteobacteria	Enterobacteriales	Enterobacteriaceae	Escherichia
ASD20	1	Response	Bacteroides fragilis NCTC 9343x	97.942	strain	Bacteria	Bacteroidota	Bacteroidia	Bacteroidales	Bacteroidaceae	Bacteroides
ASD16	2	Non-Response	Shigella flexneri	100	species	Bacteria	Proteobacteria	Gammaproteobacteria	Enterobacteriales	Enterobacteriaceae	Shigella
ASD2	2	Response	Enterococcus durans	100	species	Bacteria	Firmicutes	Bacilli	Lactobacillales	Enterococcaceae	Enterococcus
ASD14	1	Non-Response	Shigella flexneri	100	species	Bacteria	Proteobacteria	Gammaproteobacteria	Enterobacteriales	Enterobacteriaceae	Shigella
ASD19	1	Response	Shigella flexneri	100	species	Bacteria	Proteobacteria	Gammaproteobacteria	Enterobacteriales	Enterobacteriaceae	Shigella
ASD2	3	Response	Ligilactobacillus salivarius	100	species	Bacteria	Firmicutes	Bacilli	Lactobacillales	Lactobacillaceae	Ligilactobacillus
ASD2	2	Response	Ligilactobacillus salivarius	100	species	Bacteria	Firmicutes	Bacilli	Lactobacillales	Lactobacillaceae	Ligilactobacillus
ASD16	2	Non-Response	Clostridium saudiense	100	species	Bacteria	Firmicutes	Clostridia	Clostridiales	Clostridiaceae	Clostridium
ASD2	2	Response	Ligilactobacillus salivarius	100	species	Bacteria	Firmicutes	Bacilli	Lactobacillales	Lactobacillaceae	Ligilactobacillus
ASD14	1	Non-Response	Collinsella aerofaciens	99.709	species	Bacteria	Actinobacteria	Coriobacteriia	Coriobacteriales	Coriobacteriaceae	Collinsella
ASD2	2	Response	Coprobacillus cateniformis JCM 10604	99.408	strain	Bacteria	Firmicutes	Erysipelotrichi	Erysipelotrichales	Erysipelotrichaceae	Coprobacillus
ASD14	2	Non-Response	Bifidobacterium longum subsp. infantis	99.656	subspecies	Bacteria	Actinobacteria	Actinobacteria	Bifidobacteriales	Bifidobacteriaceae	Bifidobacterium
ASD28	3	Response	Eggerthella lenta	100	species	Bacteria	Actinobacteria	Coriobacteriia	Coriobacteriales	Coriobacteriaceae	Eggerthella
ASD19	1	Response	Shigella flexneri	100	species	Bacteria	Proteobacteria	Gammaproteobacteria	Enterobacteriales	Enterobacteriaceae	Shigella
ASD2	3	Response	Escherichia fergusonii ATCC 35469	99.73	strain	Bacteria	Proteobacteria	Gammaproteobacteria	Enterobacteriales	Enterobacteriaceae	Escherichia
ASD20	1	Response	Bacteroides fragilis NCTC 9343x	98.008	strain	Bacteria	Bacteroidota	Bacteroidia	Bacteroidales	Bacteroidaceae	Bacteroides
ASD28	3	Response	Escherichia fergusonii ATCC 35469	100	species	Bacteria	Proteobacteria	Gammaproteobacteria	Enterobacteriales	Enterobacteriaceae	Escherichia
ASD16	2	Non-Response	Shigella flexneri	100	species	Bacteria	Proteobacteria	Gammaproteobacteria	Enterobacteriales	Enterobacteriaceae	Shigella
ASD2	2	Response	Enterococcus faecium	100	species	Bacteria	Firmicutes	Bacilli	Lactobacillales	Enterococcaceae	Enterococcus
ASD18	2	Non-Response	Lactococcus garvieae	100	species	Bacteria	Firmicutes	Bacilli	Lactobacillales	Streptococcaceae	Lactococcus
ASD2	3	Response	Ligilactobacillus salivarius	100	species	Bacteria	Firmicutes	Bacilli	Lactobacillales	Lactobacillaceae	Ligilactobacillus
ASD2	3	Response	Bacteroides fragilis NCTC 9343	100	strain	Bacteria	Bacteroidota	Bacteroidia	Bacteroidales	Bacteroidaceae	Bacteroides
ASD14	1	Non-Response	Lacrimispora indolisx	95.536	strain	Bacteria	Firmicutes	Clostridia	Lachnospirales	Lachnospiraceae	Lacrimispora
ASD2	2	Response	Bacteroides kribbi	100	species	Bacteria	Bacteroidota	Bacteroidia	Bacteroidales	Bacteroidaceae	Bacteroides
ASD18	2	Non-Response	Collinsella aerofaciens	99.64	species	Bacteria	Actinobacteria	Coriobacteriia	Coriobacteriales	Coriobacteriaceae	Collinsella
ASD16	2	Non-Response	Escherichia fergusonii ATCC 35469	99.327	species	Bacteria	Proteobacteria	Gammaproteobacteria	Enterobacteriales	Enterobacteriaceae	Escherichia
ASD2	3	Response	Klebsiella pneumoniae	99.717	species	Bacteria	Proteobacteria	Gammaproteobacteria	Enterobacteriales	Enterobacteriaceae	Klebsiella
ASD14	1	Non-Response	Collinsella aerofaciens	99.711	species	Bacteria	Actinobacteria	Coriobacteriia	Coriobacteriales	Coriobacteriaceae	Collinsella
ASD18	2	Non-Response	Enterobacter quasihormaechei	100	species	Bacteria	Proteobacteria	Gammaproteobacteria	Enterobacteriales	Enterobacteriaceae	Enterobacter
ASD16	2	Non-Response	Collinsella aerofaciens	99.672	species	Bacteria	Actinobacteria	Coriobacteriia	Coriobacteriales	Coriobacteriaceae	Collinsella
ASD20	1	Response	Bacteroides fragilis NCTC 9343x	97.619	strain	Bacteria	Bacteroidota	Bacteroidia	Bacteroidales	Bacteroidaceae	Bacteroides
ASD28	3	Response	Eggerthella lenta	100	species	Bacteria	Actinobacteria	Coriobacteriia	Coriobacteriales	Coriobacteriaceae	Eggerthella
ASD16	2	Non-Response	Shigella dysenteriae	100	species	Bacteria	Proteobacteria	Gammaproteobacteria	Enterobacteriales	Enterobacteriaceae	Shigella
ASD14	1	Non-Response	Blautia provencensisx	98.187	species	Bacteria	Firmicutes	Clostridia	Clostridiales	Lachnospiraceae	Blautia
ASD14	1	Non-Response	Phocaeicola vulgatus ATCC 8482	99.128	strain	Bacteria	Bacteroidota	Bacteroidia	Bacteroidales	Bacteroidaceae	Phocaeicola
ASD14	1	Non-Response	Bacteroides ovatus	99.128	species	Bacteria	Bacteroidota	Bacteroidia	Bacteroidales	Bacteroidaceae	Bacteroides
ASD2	3	Response	Thomasclavelia ramosa	100	species	Bacteria	Firmicutes	Erysipelotrichia	Erysipelotrichales	Coprobacillaceae	Thomasclavelia
ASD20	1	Response	Bacteroides fragilis NCTC 9343x	97.71	strain	Bacteria	Bacteroidota	Bacteroidia	Bacteroidales	Bacteroidaceae	Bacteroides
ASD18	1	Non-Response	Collinsella aerofaciens	99.662	species	Bacteria	Actinobacteria	Coriobacteriia	Coriobacteriales	Coriobacteriaceae	Collinsella
ASD2	2	Response	Enterococcus durans	100	species	Bacteria	Firmicutes	Bacilli	Lactobacillales	Enterococcaceae	Enterococcus
ASD18	1	Non-Response	Collinsella aerofaciens	99.667	species	Bacteria	Actinobacteria	Coriobacteriia	Coriobacteriales	Coriobacteriaceae	Collinsella
ASD18	2	Non-Response	Blautia phocaeensisx	98.571	species	Bacteria	Firmicutes	Clostridia	Clostridiales	Lachnospiraceae	Blautia
ASD18	1	Non-Response	Escherichia fergusonii ATCC 35469	99.663	species	Bacteria	Proteobacteria	Gammaproteobacteria	Enterobacteriales	Enterobacteriaceae	Escherichia
ASD2	2	Response	Bifidobacterium longum subsp. suillum	99.625	subspecies	Bacteria	Actinobacteria	Actinobacteria	Bifidobacteriales	Bifidobacteriaceae	Bifidobacterium
ASD2	2	Response	Ligilactobacillus salivarius	100	species	Bacteria	Firmicutes	Bacilli	Lactobacillales	Lactobacillaceae	Ligilactobacillus
ASD16	2	Non-Response	Enterococcus faecium	99.679	species	Bacteria	Firmicutes	Bacilli	Lactobacillales	Enterococcaceae	Enterococcus
ASD2	2	Response	Bacteroides fragilis NCTC 9343	99.64	strain	Bacteria	Bacteroidota	Bacteroidia	Bacteroidales	Bacteroidaceae	Bacteroides
ASD18	1	Non-Response	Collinsella aerofaciens	99.634	species	Bacteria	Actinobacteria	Coriobacteriia	Coriobacteriales	Coriobacteriaceae	Collinsella
ASD2	2	Response	Enterococcus durans	100	species	Bacteria	Firmicutes	Bacilli	Lactobacillales	Enterococcaceae	Enterococcus
ASD2	3	Response	Bacteroides ovatus	100	species	Bacteria	Bacteroidota	Bacteroidia	Bacteroidales	Bacteroidaceae	Bacteroides
ASD2	3	Response	Klebsiella pneumoniae	99.689	species	Bacteria	Proteobacteria	Gammaproteobacteria	Enterobacteriales	Enterobacteriaceae	Klebsiella
ASD18	2	Non-Response	Bacteroides thetaiotaomicron	99.303	species	Bacteria	Bacteroidota	Bacteroidia	Bacteroidales	Bacteroidaceae	Bacteroides
ASD2	3	Response	Klebsiella pneumoniae	99.708	species	Bacteria	Proteobacteria	Gammaproteobacteria	Enterobacteriales	Enterobacteriaceae	Klebsiella
ASD20	1	Response	Bacteroides fragilis NCTC 9343x	96.795	strain	Bacteria	Bacteroidota	Bacteroidia	Bacteroidales	Bacteroidaceae	Bacteroides
ASD14	1	Non-Response	Collinsella aerofaciens	99.713	species	Bacteria	Actinobacteria	Coriobacteriia	Coriobacteriales	Coriobacteriaceae	Collinsella
ASD14	2	Non-Response	Shigella dysenteriae	99.662	species	Bacteria	Proteobacteria	Gammaproteobacteria	Enterobacteriales	Enterobacteriaceae	Shigella
ASD2	3	Response	Klebsiella pneumoniae	99.718	species	Bacteria	Proteobacteria	Gammaproteobacteria	Enterobacteriales	Enterobacteriaceae	Klebsiella
ASD2	2	Response	Ligilactobacillus salivarius	100	species	Bacteria	Firmicutes	Bacilli	Lactobacillales	Lactobacillaceae	Ligilactobacillus
ASD14	2	Non-Response	Alistipes putredinis	100	species	Bacteria	Bacteroidota	Bacteroidia	Bacteroidales	Rikenellaceae	Alistipes
ASD2	3	Response	Bacteroides fragilis NCTC 9343	100	strain	Bacteria	Bacteroidota	Bacteroidia	Bacteroidales	Bacteroidaceae	Bacteroides
ASD18	1	Non-Response	Lactococcus lactis	100	subspecies	Bacteria	Firmicutes	Bacilli	Lactobacillales	Streptococcaceae	Lactococcus
ASD20	1	Response	Bacteroides fragilis NCTC 9343x	96.805	strain	Bacteria	Bacteroidota	Bacteroidia	Bacteroidales	Bacteroidaceae	Bacteroides
ASD14	2	Non-Response	Bifidobacterium pseudocatenulatum	100	species	Bacteria	Actinobacteria	Actinobacteria	Bifidobacteriales	Bifidobacteriaceae	Bifidobacterium
ASD2	3	Response	Klebsiella pneumoniae	100	species	Bacteria	Proteobacteria	Gammaproteobacteria	Enterobacteriales	Enterobacteriaceae	Klebsiella
ASD2	3	Response	Klebsiella pneumoniae	99.701	species	Bacteria	Proteobacteria	Gammaproteobacteria	Enterobacteriales	Enterobacteriaceae	Klebsiella
ASD2	2	Response	Enterococcus durans	100	species	Bacteria	Firmicutes	Bacilli	Lactobacillales	Enterococcaceae	Enterococcus
ASD14	1	Non-Response	Bifidobacterium longum subsp. suillum	99.415	subspecies	Bacteria	Actinobacteria	Actinobacteria	Bifidobacteriales	Bifidobacteriaceae	Bifidobacterium
ASD14	2	Non-Response	Bifidobacterium pseudocatenulatum	100	species	Bacteria	Actinobacteria	Actinobacteria	Bifidobacteriales	Bifidobacteriaceae	Bifidobacterium
ASD14	1	Non-Response	Shigella dysenteriae	100	species	Bacteria	Proteobacteria	Gammaproteobacteria	Enterobacteriales	Enterobacteriaceae	Shigella
ASD14	1	Non-Response	Lacrimispora indolisx	95.775	strain	Bacteria	Firmicutes	Clostridia	Lachnospirales	Lachnospiraceae	Lacrimispora
ASD18	2	Non-Response	Weissella cibaria	100	species	Bacteria	Firmicutes	Bacilli	Lactobacillales	Leuconostocaceae	Weissella
ASD14	2	Non-Response	Bifidobacterium longum subsp. suillum	99.675	subspecies	Bacteria	Actinobacteria	Actinobacteria	Bifidobacteriales	Bifidobacteriaceae	Bifidobacterium
ASD2	3	Response	Klebsiella pneumoniae	99.702	species	Bacteria	Proteobacteria	Gammaproteobacteria	Enterobacteriales	Enterobacteriaceae	Klebsiella
ASD14	2	Non-Response	Shigella dysenteriae	99.642	species	Bacteria	Proteobacteria	Gammaproteobacteria	Enterobacteriales	Enterobacteriaceae	Shigella
ASD20	1	Response	Shigella dysenteriae	100	species	Bacteria	Proteobacteria	Gammaproteobacteria	Enterobacteriales	Enterobacteriaceae	Shigella
ASD2	3	Response	Klebsiella pneumoniae	99.714	species	Bacteria	Proteobacteria	Gammaproteobacteria	Enterobacteriales	Enterobacteriaceae	Klebsiella
ASD2	3	Response	Klebsiella pneumoniae	99.695	species	Bacteria	Proteobacteria	Gammaproteobacteria	Enterobacteriales	Enterobacteriaceae	Klebsiella
ASD14	2	Non-Response	Bifidobacterium pseudocatenulatum	100	species	Bacteria	Actinobacteria	Actinobacteria	Bifidobacteriales	Bifidobacteriaceae	Bifidobacterium
ASD2	3	Response	Bifidobacterium longum subsp. suillum	99.425	subspecies	Bacteria	Actinobacteria	Actinobacteria	Bifidobacteriales	Bifidobacteriaceae	Bifidobacterium
ASD28	3	Response	Ruthenibacterium lactatiformans	100	species	Bacteria	Firmicutes	Clostridia	Oscillospirales	Ruminococcaceae	Ruthenibacterium
ASD19	1	Response	Shigella flexneri	100	species	Bacteria	Proteobacteria	Gammaproteobacteria	Enterobacteriales	Enterobacteriaceae	Shigella
ASD2	3	Response	Bacteroides fragilis NCTC 9343	99.407	strain	Bacteria	Bacteroidota	Bacteroidia	Bacteroidales	Bacteroidaceae	Bacteroides
ASD2	2	Response	Bifidobacterium longum subsp. suillum	99.385	subspecies	Bacteria	Actinobacteria	Actinobacteria	Bifidobacteriales	Bifidobacteriaceae	Bifidobacterium
ASD14	2	Non-Response	Bifidobacterium pseudocatenulatum	100	species	Bacteria	Actinobacteria	Actinobacteria	Bifidobacteriales	Bifidobacteriaceae	Bifidobacterium
ASD14	1	Non-Response	Phocaeicola vulgatus ATCC 8482	99.14	strain	Bacteria	Bacteroidota	Bacteroidia	Bacteroidales	Bacteroidaceae	Phocaeicola
ASD2	3	Response	Bacteroides caccae	100	species	Bacteria	Bacteroidota	Bacteroidia	Bacteroidales	Bacteroidaceae	Bacteroides
ASD2	2	Response	Bifidobacterium longum subsp. infantis	99.638	subspecies	Bacteria	Actinobacteria	Actinobacteria	Bifidobacteriales	Bifidobacteriaceae	Bifidobacterium
ASD14	1	Non-Response	Dorea longicatena	99.704	species	Bacteria	Firmicutes	Clostridia	Clostridiales	Lachnospiraceae	Dorea
ASD19	1	Response	Senegalimassilia faecalis	99.313	strain	Bacteria	Actinobacteria	Coriobacteriia	Coriobacteriales	Eggerthellaceae	Senegalimassilia
ASD19	2	Response	Shigella dysenteriae	100	species	Bacteria	Proteobacteria	Gammaproteobacteria	Enterobacteriales	Enterobacteriaceae	Shigella
ASD18	1	Non-Response	Enterococcus durans	100	species	Bacteria	Firmicutes	Bacilli	Lactobacillales	Enterococcaceae	Enterococcus
ASD19	2	Response	Shigella dysenteriae	100	species	Bacteria	Proteobacteria	Gammaproteobacteria	Enterobacteriales	Enterobacteriaceae	Shigella
ASD19	1	Response	Phocaeicola vulgatus ATCC 8482	100	strain	Bacteria	Bacteroidota	Bacteroidia	Bacteroidales	Bacteroidaceae	Phocaeicola
ASD18	1	Non-Response	Escherichia fergusonii ATCC 35469	99.647	species	Bacteria	Proteobacteria	Gammaproteobacteria	Enterobacteriales	Enterobacteriaceae	Escherichia
ASD19	1	Response	Collinsella aerofaciens	99.561	species	Bacteria	Actinobacteria	Coriobacteriia	Coriobacteriales	Coriobacteriaceae	Collinsella
ASD17	1	Non-Response	Bifidobacterium longum subsp. suillum	99.684	subspecies	Bacteria	Actinobacteria	Actinobacteria	Bifidobacteriales	Bifidobacteriaceae	Bifidobacterium
ASD19	2	Response	Shigella dysenteriae	100	species	Bacteria	Proteobacteria	Gammaproteobacteria	Enterobacteriales	Enterobacteriaceae	Shigella
ASD19	1	Response	Shigella flexneri	100	species	Bacteria	Proteobacteria	Gammaproteobacteria	Enterobacteriales	Enterobacteriaceae	Shigella
ASD18	1	Non-Response	Enterococcus durans	100	species	Bacteria	Firmicutes	Bacilli	Lactobacillales	Enterococcaceae	Enterococcus
ASD19	1	Response	Shigella flexneri	100	species	Bacteria	Proteobacteria	Gammaproteobacteria	Enterobacteriales	Enterobacteriaceae	Shigella
ASD17	1	Non-Response	Eggerthella lenta	99.653	species	Bacteria	Actinobacteria	Coriobacteriia	Coriobacteriales	Coriobacteriaceae	Eggerthella
ASD19	1	Response	Shigella flexneri	100	species	Bacteria	Proteobacteria	Gammaproteobacteria	Enterobacteriales	Enterobacteriaceae	Shigella
ASD19	1	Response	Senegalimassilia faecalis	98.917	strain	Bacteria	Actinobacteria	Coriobacteriia	Coriobacteriales	Eggerthellaceae	Senegalimassilia
ASD19	2	Response	Shigella dysenteriae	100	species	Bacteria	Proteobacteria	Gammaproteobacteria	Enterobacteriales	Enterobacteriaceae	Shigella
ASD17	1	Non-Response	Collinsella aerofaciens	99.655	species	Bacteria	Actinobacteria	Coriobacteriia	Coriobacteriales	Coriobacteriaceae	Collinsella
ASD18	1	Non-Response	Alistipes shahii	100	strain	Bacteria	Bacteroidota	Bacteroidia	Bacteroidales	Rikenellaceae	Alistipes
ASD19	1	Response	Bacteroides caccae	99.298	species	Bacteria	Bacteroidota	Bacteroidia	Bacteroidales	Bacteroidaceae	Bacteroides
ASD19	1	Response	Bifidobacterium longum subsp. suillum	99.639	subspecies	Bacteria	Actinobacteria	Actinobacteria	Bifidobacteriales	Bifidobacteriaceae	Bifidobacterium
[truncated: 710 more rows]
